# Supplementary material for: The structure of rhizosphere microbial and endophytic communities of Coptis chinensis var. brevisepala: variations across different ecological niches
Source: Front Microbiol. 2026 Mar 18;17:1785609. doi: 10.3389/fmicb.2026.1785609 (PMC13038877; doi:10.3389/fmicb.2026.1785609)
Supplement: Supplementary file 2 [file Supplementary_file_2.xlsx]

## Sheet: Table S2
Table S2 Trophic modes of ASVs in fungi
ASV ID	Domain	Kingdom	Phylum	Class	Order	Family	Genus	Species	Guild	Confidence	Growth Morphology	Trait	Notes	Citation/Source	Trophic Mode	Total
ASV24	d__Fungi	k__Fungi	p__Basidiomycota	c__Agaricomycetes	o__Russulales	f__Russulaceae	g__Russula	s__unclassified_g__Russula	Ectomycorrhizal	Highly Probable	Agaricoid	-	-	Rinaldi AC, et al. 2008. Fungal Diversity 33:1-45; Tedersoo L, et al. 2010. Mycorrhiza 20:217-263; http://mycorrhizas.info/ecmf.html	Symbiotroph	5567.6
ASV27	d__Fungi	k__Fungi	p__Basidiomycota	c__Agaricomycetes	o__Russulales	f__Russulaceae	g__Russula	s__unclassified_g__Russula	Ectomycorrhizal	Highly Probable	Agaricoid	-	-	Rinaldi AC, et al. 2008. Fungal Diversity 33:1-45; Tedersoo L, et al. 2010. Mycorrhiza 20:217-263; http://mycorrhizas.info/ecmf.html	Symbiotroph	3335.4
ASV1144	d__Fungi	k__Fungi	p__Basidiomycota	c__Agaricomycetes	o__Russulales	f__Russulaceae	g__Russula	s__Russula_senecis	Ectomycorrhizal	Highly Probable	Agaricoid	-	-	Rinaldi AC, et al. 2008. Fungal Diversity 33:1-45; Tedersoo L, et al. 2010. Mycorrhiza 20:217-263; http://mycorrhizas.info/ecmf.html	Symbiotroph	1659
ASV1744	d__Fungi	k__Fungi	p__Basidiomycota	c__Agaricomycetes	o__Trechisporales	f__Hydnodontaceae	g__Trechispora	s__Trechispora_verruculosa	Wood Saprotroph	Highly Probable	Corticioid	White Rot	-	Gilbertson RL, Ryvarden L. 1987-1987. North American Polypores. Fungiflora, Oslo; Rinaldi AC, et al. 2008. Fungal Diversity 33:1-45 Uncertain.; Tedersoo L, et al. 2010. Mycorrhiza 20:217-263 (not ECM).	Saprotroph	413.8
ASV101	d__Fungi	k__Fungi	p__Basidiomycota	c__Agaricomycetes	o__Trechisporales	f__Hydnodontaceae	g__Trechispora	s__Trechispora_verruculosa	Wood Saprotroph	Highly Probable	Corticioid	White Rot	-	Gilbertson RL, Ryvarden L. 1987-1987. North American Polypores. Fungiflora, Oslo; Rinaldi AC, et al. 2008. Fungal Diversity 33:1-45 Uncertain.; Tedersoo L, et al. 2010. Mycorrhiza 20:217-263 (not ECM).	Saprotroph	353
ASV289	d__Fungi	k__Fungi	p__Basidiomycota	c__Agaricomycetes	o__Trechisporales	f__Hydnodontaceae	g__Trechispora	s__Trechispora_sp	Wood Saprotroph	Highly Probable	Corticioid	White Rot	-	Gilbertson RL, Ryvarden L. 1987-1987. North American Polypores. Fungiflora, Oslo; Rinaldi AC, et al. 2008. Fungal Diversity 33:1-45 Uncertain.; Tedersoo L, et al. 2010. Mycorrhiza 20:217-263 (not ECM).	Saprotroph	305
ASV3283	d__Fungi	k__Fungi	p__Basidiomycota	c__Agaricomycetes	o__Trechisporales	f__Hydnodontaceae	g__Trechispora	s__Trechispora_sp	Wood Saprotroph	Highly Probable	Corticioid	White Rot	-	Gilbertson RL, Ryvarden L. 1987-1987. North American Polypores. Fungiflora, Oslo; Rinaldi AC, et al. 2008. Fungal Diversity 33:1-45 Uncertain.; Tedersoo L, et al. 2010. Mycorrhiza 20:217-263 (not ECM).	Saprotroph	197.6
ASV3397	d__Fungi	k__Fungi	p__Ascomycota	c__Pezizomycotina_cls_Incertae_sedis	o__Pezizomycotina_ord_Incertae_sedis	f__Pezizomycotina_fam_Incertae_sedis	g__Triscelophorus	s__Triscelophorus_sp	Endophyte	Highly Probable	-	-	Host - Rubiaceae, Marattiaceae, Rhizophoraceae, Thelypteridaceae	Costa IPMW, et al. 2012. Mycotaxon 119:26	Symbiotroph	132.4
ASV3166	d__Fungi	k__Fungi	p__Basidiomycota	c__Agaricomycetes	o__Agaricales	f__Amanitaceae	g__Amanita	s__Amanita_esculenta	Ectomycorrhizal	Highly Probable	Agaricoid	-	-	Rinaldi AC, et al. 2008. Fungal Diversity 33:1-45; Tedersoo L, et al. 2010. Mycorrhiza 20:217-263; http://mycorrhizas.info/ecmf.html	Symbiotroph	95.2
ASV3231	d__Fungi	k__Fungi	p__Ascomycota	c__Leotiomycetes	o__Helotiales	f__Pleuroascaceae	g__Pleuroascus	s__Pleuroascus_nicholsonii	Dung Saprotroph	Highly Probable	-	-	-	Bills GF, et al. 2013. Current Opinion in microbiology, 16:549-565; Tedersoo L, et al. 2014. Science 346:1256688	Saprotroph	69.8
ASV19	d__Fungi	k__Fungi	p__Ascomycota	c__Leotiomycetes	o__Helotiales	f__Mollisiaceae	g__Phialocephala	s__unclassified_g__Phialocephala	Endophyte	Highly Probable	-	-	Dark Septate Endophyte, known from plant roots.	Newsham 2011. New Phytologist 190:783-793 (as DSE)	Symbiotroph	62.6
ASV3400	d__Fungi	k__Fungi	p__Ascomycota	c__Pezizomycotina_cls_Incertae_sedis	o__Pezizomycotina_ord_Incertae_sedis	f__Pezizomycotina_fam_Incertae_sedis	g__Triscelophorus	s__Triscelophorus_sp	Endophyte	Highly Probable	-	-	Host - Rubiaceae, Marattiaceae, Rhizophoraceae, Thelypteridaceae	Costa IPMW, et al. 2012. Mycotaxon 119:26	Symbiotroph	45.6
ASV147	d__Fungi	k__Fungi	p__Basidiomycota	c__Agaricomycetes	o__Trechisporales	f__Hydnodontaceae	g__Trechispora	s__Trechispora_sp	Wood Saprotroph	Highly Probable	Corticioid	White Rot	-	Gilbertson RL, Ryvarden L. 1987-1987. North American Polypores. Fungiflora, Oslo; Rinaldi AC, et al. 2008. Fungal Diversity 33:1-45 Uncertain.; Tedersoo L, et al. 2010. Mycorrhiza 20:217-263 (not ECM).	Saprotroph	45.4
ASV58	d__Fungi	k__Fungi	p__Basidiomycota	c__Agaricomycetes	o__Trechisporales	f__Hydnodontaceae	g__Trechispora	s__Trechispora_sp	Wood Saprotroph	Highly Probable	Corticioid	White Rot	-	Gilbertson RL, Ryvarden L. 1987-1987. North American Polypores. Fungiflora, Oslo; Rinaldi AC, et al. 2008. Fungal Diversity 33:1-45 Uncertain.; Tedersoo L, et al. 2010. Mycorrhiza 20:217-263 (not ECM).	Saprotroph	43.4
ASV41	d__Fungi	k__Fungi	p__Ascomycota	c__Leotiomycetes	o__Helotiales	f__Mollisiaceae	g__Phialocephala	s__unclassified_g__Phialocephala	Endophyte	Highly Probable	-	-	Dark Septate Endophyte, known from plant roots.	Newsham 2011. New Phytologist 190:783-793 (as DSE)	Symbiotroph	36.4
ASV438	d__Fungi	k__Fungi	p__Ascomycota	c__Eurotiomycetes	o__Chaetothyriales	f__Chaetothyriaceae	g__Aphanophora	s__Aphanophora_sp	Endophyte	Highly Probable	Microfungus	-	Endophyte host-Eugenia uniflora (live leaves)	Réblová R, et al. 2013. PloS ONE 8:1-28	Symbiotroph	27
ASV37	d__Fungi	k__Fungi	p__Glomeromycota	c__Glomeromycetes	o__Glomerales	f__Glomeraceae	g__Glomeraceae_gen_Incertae_sedis	s__Glomeraceae_sp	Arbuscular Mycorrhizal	Highly Probable	-	-	-	Redecker D, et al. 2013. Mycorrhiza 23:515-531	Symbiotroph	22.8
ASV3286	d__Fungi	k__Fungi	p__Ascomycota	c__Sordariomycetes	o__Phomatosporales	f__Phomatosporaceae	g__Phomatospora	s__Phomatospora_biseriata	Dung Saprotroph	Highly Probable	Microfungus	-	-	Richardson MJ. 1972. Transactions of the British Mycological Society 58:37-48	Saprotroph	22.6
ASV1199	d__Fungi	k__Fungi	p__Glomeromycota	c__Glomeromycetes	o__Glomerales	f__Glomeraceae	g__Glomeraceae_gen_Incertae_sedis	s__Glomeraceae_sp	Arbuscular Mycorrhizal	Highly Probable	-	-	-	Redecker D, et al. 2013. Mycorrhiza 23:515-531	Symbiotroph	21
ASV1098	d__Fungi	k__Fungi	p__Ascomycota	c__Eurotiomycetes	o__Verrucariales	f__Verrucariaceae	g__Verrucaria	s__Verrucaria_sp	Lichenized	Highly Probable	Thallus	-	-	Esslinger TL. 2014. North Dakota State University (http://www.ndsu.edu/pubweb/~esslinge/chcklst/chcklst7.htm)	Symbiotroph	20.2
ASV1116	d__Fungi	k__Fungi	p__Glomeromycota	c__Glomeromycetes	o__Glomerales	f__Glomeraceae	g__Glomeraceae_gen_Incertae_sedis	s__Glomeraceae_sp	Arbuscular Mycorrhizal	Highly Probable	-	-	-	Redecker D, et al. 2013. Mycorrhiza 23:515-531	Symbiotroph	19.4
ASV473	d__Fungi	k__Fungi	p__Ascomycota	c__Eurotiomycetes	o__Chaetothyriales	f__Chaetothyriaceae	g__Aphanophora	s__Aphanophora_sp	Endophyte	Highly Probable	Microfungus	-	Endophyte host-Eugenia uniflora (live leaves)	Réblová R, et al. 2013. PloS ONE 8:1-28	Symbiotroph	19.4
ASV496	d__Fungi	k__Fungi	p__Ascomycota	c__Pezizomycetes	o__Pezizales	f__Ascodesmidaceae	g__Lasiobolus	s__Lasiobolus_sp	Dung Saprotroph-Undefined Saprotroph	Highly Probable	-	-	-	Bills GF, et al. 2013. Current Opinion in microbiology, 16:549-565; Tedersoo L, et al. 2014. Science 346:1256688	Saprotroph	17.2
ASV2084	d__Fungi	k__Fungi	p__Glomeromycota	c__Glomeromycetes	o__Glomerales	f__Glomeraceae	g__unclassified_f__Glomeraceae	s__unclassified_f__Glomeraceae	Arbuscular Mycorrhizal	Highly Probable	-	-	-	Redecker D, et al. 2013. Mycorrhiza 23:515-531	Symbiotroph	16.6
ASV1107	d__Fungi	k__Fungi	p__Glomeromycota	c__Glomeromycetes	o__Diversisporales	f__Acaulosporaceae	g__Acaulospora	s__unclassified_g__Acaulospora	Arbuscular Mycorrhizal	Highly Probable	-	-	-	Redecker D, et al. 2013. Mycorrhiza 23:515-531	Symbiotroph	16
ASV2212	d__Fungi	k__Fungi	p__Glomeromycota	c__Archaeosporomycetes	o__Archaeosporales	f__Archaeosporaceae	g__Archaeospora	s__Archaeospora_sp	Arbuscular Mycorrhizal	Highly Probable	-	-	-	Redecker D, et al. 2013. Mycorrhiza 23:515-531	Symbiotroph	15.2
ASV1106	d__Fungi	k__Fungi	p__Ascomycota	c__Eurotiomycetes	o__Verrucariales	f__Verrucariaceae	g__unclassified_f__Verrucariaceae	s__unclassified_f__Verrucariaceae	Lichenized	Highly Probable	Thallus	-	Lichenized with green algae, on rocks, soil, etc., more rarely on wood and bark (Cannon & Kirk 2007)	Cannon PF, Kirk PM. 2007. Fungal Families of the World. CAB International, Cambridge	Symbiotroph	15
ASV1133	d__Fungi	k__Fungi	p__Glomeromycota	c__Glomeromycetes	o__Glomerales	f__Glomeraceae	g__Glomeraceae_gen_Incertae_sedis	s__Glomeraceae_sp	Arbuscular Mycorrhizal	Highly Probable	-	-	-	Redecker D, et al. 2013. Mycorrhiza 23:515-531	Symbiotroph	14.8
ASV1141	d__Fungi	k__Fungi	p__Basidiomycota	c__Agaricomycetes	o__Trechisporales	f__Hydnodontaceae	g__Trechispora	s__Trechispora_caucasica	Wood Saprotroph	Highly Probable	Corticioid	White Rot	-	Gilbertson RL, Ryvarden L. 1987-1987. North American Polypores. Fungiflora, Oslo; Rinaldi AC, et al. 2008. Fungal Diversity 33:1-45 Uncertain.; Tedersoo L, et al. 2010. Mycorrhiza 20:217-263 (not ECM).	Saprotroph	13
ASV1117	d__Fungi	k__Fungi	p__Glomeromycota	c__Archaeosporomycetes	o__Archaeosporales	f__Archaeosporaceae	g__Archaeospora	s__Archaeospora_sp	Arbuscular Mycorrhizal	Highly Probable	-	-	-	Redecker D, et al. 2013. Mycorrhiza 23:515-531	Symbiotroph	11.4
ASV1259	d__Fungi	k__Fungi	p__Glomeromycota	c__Glomeromycetes	o__Glomerales	f__Glomeraceae	g__Glomeraceae_gen_Incertae_sedis	s__Glomeraceae_sp	Arbuscular Mycorrhizal	Highly Probable	-	-	-	Redecker D, et al. 2013. Mycorrhiza 23:515-531	Symbiotroph	11.2
ASV57	d__Fungi	k__Fungi	p__Glomeromycota	c__Glomeromycetes	o__Glomerales	f__Glomeraceae	g__Glomeraceae_gen_Incertae_sedis	s__Glomeraceae_sp	Arbuscular Mycorrhizal	Highly Probable	-	-	-	Redecker D, et al. 2013. Mycorrhiza 23:515-531	Symbiotroph	11
ASV75	d__Fungi	k__Fungi	p__Basidiomycota	c__Agaricomycetes	o__Russulales	f__Russulaceae	g__Russula	s__Russula_senecis	Ectomycorrhizal	Highly Probable	Agaricoid	-	-	Rinaldi AC, et al. 2008. Fungal Diversity 33:1-45; Tedersoo L, et al. 2010. Mycorrhiza 20:217-263; http://mycorrhizas.info/ecmf.html	Symbiotroph	11
ASV2300	d__Fungi	k__Fungi	p__Basidiomycota	c__Agaricomycetes	o__Trechisporales	f__Hydnodontaceae	g__Trechispora	s__Trechispora_caucasica	Wood Saprotroph	Highly Probable	Corticioid	White Rot	-	Gilbertson RL, Ryvarden L. 1987-1987. North American Polypores. Fungiflora, Oslo; Rinaldi AC, et al. 2008. Fungal Diversity 33:1-45 Uncertain.; Tedersoo L, et al. 2010. Mycorrhiza 20:217-263 (not ECM).	Saprotroph	10.8
ASV1123	d__Fungi	k__Fungi	p__Glomeromycota	c__Glomeromycetes	o__Diversisporales	f__Acaulosporaceae	g__Acaulospora	s__unclassified_g__Acaulospora	Arbuscular Mycorrhizal	Highly Probable	-	-	-	Redecker D, et al. 2013. Mycorrhiza 23:515-531	Symbiotroph	10.6
ASV2233	d__Fungi	k__Fungi	p__Glomeromycota	c__Glomeromycetes	o__Glomerales	f__Glomeraceae	g__Glomeraceae_gen_Incertae_sedis	s__Glomeraceae_sp	Arbuscular Mycorrhizal	Highly Probable	-	-	-	Redecker D, et al. 2013. Mycorrhiza 23:515-531	Symbiotroph	9.8
ASV72	d__Fungi	k__Fungi	p__Glomeromycota	c__Glomeromycetes	o__Glomerales	f__Glomeraceae	g__unclassified_f__Glomeraceae	s__unclassified_f__Glomeraceae	Arbuscular Mycorrhizal	Highly Probable	-	-	-	Redecker D, et al. 2013. Mycorrhiza 23:515-531	Symbiotroph	9.6
ASV1463	d__Fungi	k__Fungi	p__Ascomycota	c__Lecanoromycetes	o__Lecanorales	f__Ramalinaceae	g__Bacidina	s__Bacidina_arnoldiana	Lichenized	Highly Probable	Thallus	-	-	Esslinger TL. 2014. North Dakota State University (http://www.ndsu.edu/pubweb/~esslinge/chcklst/chcklst7.htm)	Symbiotroph	9.2
ASV1173	d__Fungi	k__Fungi	p__Glomeromycota	c__Glomeromycetes	o__Glomerales	f__Glomeraceae	g__Glomeraceae_gen_Incertae_sedis	s__Glomeraceae_sp	Arbuscular Mycorrhizal	Highly Probable	-	-	-	Redecker D, et al. 2013. Mycorrhiza 23:515-531	Symbiotroph	9
ASV2253	d__Fungi	k__Fungi	p__Glomeromycota	c__Glomeromycetes	o__Glomerales	f__Glomeraceae	g__Glomeraceae_gen_Incertae_sedis	s__Glomeraceae_sp	Arbuscular Mycorrhizal	Highly Probable	-	-	-	Redecker D, et al. 2013. Mycorrhiza 23:515-531	Symbiotroph	9
ASV1396	d__Fungi	k__Fungi	p__Basidiomycota	c__Tremellomycetes	o__Filobasidiales	f__Filobasidiaceae	g__Filobasidium	s__Filobasidium_globosporum	Undefined Saprotroph	Highly Probable	Facultative Yeast	-	-	Kurtzman CP, et al. (eds.) 2011. The Yeasts, a Taxonomic Study. Fifth Edition. Vols 1-3. Elsevier, San Diego	Saprotroph	8.6
ASV2235	d__Fungi	k__Fungi	p__Glomeromycota	c__Archaeosporomycetes	o__Archaeosporales	f__Archaeosporaceae	g__Archaeospora	s__Archaeospora_sp	Arbuscular Mycorrhizal	Highly Probable	-	-	-	Redecker D, et al. 2013. Mycorrhiza 23:515-531	Symbiotroph	8.4
ASV3416	d__Fungi	k__Fungi	p__Basidiomycota	c__Agaricomycetes	o__Trechisporales	f__Hydnodontaceae	g__Trechispora	s__Trechispora_sp	Wood Saprotroph	Highly Probable	Corticioid	White Rot	-	Gilbertson RL, Ryvarden L. 1987-1987. North American Polypores. Fungiflora, Oslo; Rinaldi AC, et al. 2008. Fungal Diversity 33:1-45 Uncertain.; Tedersoo L, et al. 2010. Mycorrhiza 20:217-263 (not ECM).	Saprotroph	7.8
ASV84	d__Fungi	k__Fungi	p__Glomeromycota	c__Glomeromycetes	o__Glomerales	f__Glomeraceae	g__Glomeraceae_gen_Incertae_sedis	s__Glomeraceae_sp	Arbuscular Mycorrhizal	Highly Probable	-	-	-	Redecker D, et al. 2013. Mycorrhiza 23:515-531	Symbiotroph	7.2
ASV1180	d__Fungi	k__Fungi	p__Glomeromycota	c__Glomeromycetes	o__Glomerales	f__Glomeraceae	g__Glomeraceae_gen_Incertae_sedis	s__Glomeraceae_sp	Arbuscular Mycorrhizal	Highly Probable	-	-	-	Redecker D, et al. 2013. Mycorrhiza 23:515-531	Symbiotroph	7.2
ASV731	d__Fungi	k__Fungi	p__Basidiomycota	c__Agaricostilbomycetes	o__Agaricostilbales	f__Kondoaceae	g__Bensingtonia	s__Bensingtonia_pseudonaganoensis	Undefined Saprotroph	Highly Probable	Facultative Yeast	-	-	Kurtzman CP, et al. (eds.) 2011. The Yeasts, a Taxonomic Study. Fifth Edition. Vols 1-3. Elsevier, San Diego	Saprotroph	6.8
ASV1425	d__Fungi	k__Fungi	p__Ascomycota	c__Lecanoromycetes	o__Peltigerales	f__Pannariaceae	g__Pannariaceae_gen_Incertae_sedis	s__Pannariaceae_sp	Lichenized	Highly Probable	Thallus	-	Lichenized with cyanobacteria, on tree bark, rocks, etc., often among mosses (Cannon & Kirk 2007)	Cannon PF, Kirk PM. 2007. Fungal Families of the World. CAB International, Cambridge	Symbiotroph	6.2
ASV2547	d__Fungi	k__Fungi	p__Ascomycota	c__Eurotiomycetes	o__Chaetothyriales	f__Chaetothyriaceae	g__Aphanophora	s__Aphanophora_sp	Endophyte	Highly Probable	Microfungus	-	Endophyte host-Eugenia uniflora (live leaves)	Réblová R, et al. 2013. PloS ONE 8:1-28	Symbiotroph	6.2
ASV3575	d__Fungi	k__Fungi	p__Ascomycota	c__Eurotiomycetes	o__Chaetothyriales	f__Chaetothyriaceae	g__Aphanophora	s__Aphanophora_sp	Endophyte	Highly Probable	Microfungus	-	Endophyte host-Eugenia uniflora (live leaves)	Réblová R, et al. 2013. PloS ONE 8:1-28	Symbiotroph	6.2
ASV2348	d__Fungi	k__Fungi	p__Glomeromycota	c__unclassified_p__Glomeromycota	o__unclassified_p__Glomeromycota	f__unclassified_p__Glomeromycota	g__unclassified_p__Glomeromycota	s__unclassified_p__Glomeromycota	Arbuscular Mycorrhizal	Highly Probable	-	-	-	Redecker D, et al. 2013. Mycorrhiza 23:515-531	Symbiotroph	6.2
ASV2629	d__Fungi	k__Fungi	p__Basidiomycota	c__Agaricomycetes	o__Polyporales	f__Meruliaceae	g__Phlebia	s__Phlebia_acanthocystis	Wood Saprotroph	Highly Probable	Corticioid	White Rot	-	Kirk PM, et al. 2008. Dictionary of the Fungi 10th ed. Wallingford, CABI	Saprotroph	6
ASV172	d__Fungi	k__Fungi	p__Ascomycota	c__Leotiomycetes	o__Helotiales	f__Pleuroascaceae	g__Pleuroascus	s__Pleuroascus_nicholsonii	Dung Saprotroph	Highly Probable	-	-	-	Bills GF, et al. 2013. Current Opinion in microbiology, 16:549-565; Tedersoo L, et al. 2014. Science 346:1256688	Saprotroph	5.8
ASV2283	d__Fungi	k__Fungi	p__Glomeromycota	c__Glomeromycetes	o__Diversisporales	f__Acaulosporaceae	g__Acaulospora	s__Acaulospora_sp	Arbuscular Mycorrhizal	Highly Probable	-	-	-	Redecker D, et al. 2013. Mycorrhiza 23:515-531	Symbiotroph	5.8
ASV2545	d__Fungi	k__Fungi	p__Basidiomycota	c__Cystobasidiomycetes	o__Cystobasidiales	f__Cystobasidiaceae	g__Cystobasidium	s__Cystobasidium_minutum	Fungal Parasite	Highly Probable	Facultative Yeast	-	-	Kurtzman CP, et al. (eds.) 2011. The Yeasts, a Taxonomic Study. Fifth Edition. Vols 1-3. Elsevier, San Diego	Pathotroph	5.8
ASV83	d__Fungi	k__Fungi	p__Glomeromycota	c__Glomeromycetes	o__Glomerales	f__Glomeraceae	g__Glomeraceae_gen_Incertae_sedis	s__Glomeraceae_sp	Arbuscular Mycorrhizal	Highly Probable	-	-	-	Redecker D, et al. 2013. Mycorrhiza 23:515-531	Symbiotroph	5.8
ASV1169	d__Fungi	k__Fungi	p__Glomeromycota	c__Glomeromycetes	o__Diversisporales	f__Acaulosporaceae	g__Acaulospora	s__unclassified_g__Acaulospora	Arbuscular Mycorrhizal	Highly Probable	-	-	-	Redecker D, et al. 2013. Mycorrhiza 23:515-531	Symbiotroph	5.6
ASV2255	d__Fungi	k__Fungi	p__Glomeromycota	c__Archaeosporomycetes	o__Archaeosporales	f__Archaeosporaceae	g__Archaeospora	s__Archaeospora_sp	Arbuscular Mycorrhizal	Highly Probable	-	-	-	Redecker D, et al. 2013. Mycorrhiza 23:515-531	Symbiotroph	5.6
ASV3172	d__Fungi	k__Fungi	p__Basidiomycota	c__Agaricomycetes	o__Russulales	f__Russulaceae	g__Russula	s__unclassified_g__Russula	Ectomycorrhizal	Highly Probable	Agaricoid	-	-	Rinaldi AC, et al. 2008. Fungal Diversity 33:1-45; Tedersoo L, et al. 2010. Mycorrhiza 20:217-263; http://mycorrhizas.info/ecmf.html	Symbiotroph	5.6
ASV3028	d__Fungi	k__Fungi	p__Basidiomycota	c__Agaricomycetes	o__Trechisporales	f__Hydnodontaceae	g__Trechispora	s__Trechispora_sp	Wood Saprotroph	Highly Probable	Corticioid	White Rot	-	Gilbertson RL, Ryvarden L. 1987-1987. North American Polypores. Fungiflora, Oslo; Rinaldi AC, et al. 2008. Fungal Diversity 33:1-45 Uncertain.; Tedersoo L, et al. 2010. Mycorrhiza 20:217-263 (not ECM).	Saprotroph	5.4
ASV327	d__Fungi	k__Fungi	p__Glomeromycota	c__Glomeromycetes	o__Diversisporales	f__Acaulosporaceae	g__Acaulospora	s__Acaulospora_sp	Arbuscular Mycorrhizal	Highly Probable	-	-	-	Redecker D, et al. 2013. Mycorrhiza 23:515-531	Symbiotroph	5.4
ASV2247	d__Fungi	k__Fungi	p__Glomeromycota	c__Archaeosporomycetes	o__Archaeosporales	f__Archaeosporaceae	g__Archaeospora	s__Archaeospora_sp	Arbuscular Mycorrhizal	Highly Probable	-	-	-	Redecker D, et al. 2013. Mycorrhiza 23:515-531	Symbiotroph	5.2
ASV2263	d__Fungi	k__Fungi	p__Glomeromycota	c__Glomeromycetes	o__Glomerales	f__Glomeraceae	g__Glomeraceae_gen_Incertae_sedis	s__Glomeraceae_sp	Arbuscular Mycorrhizal	Highly Probable	-	-	-	Redecker D, et al. 2013. Mycorrhiza 23:515-531	Symbiotroph	5.2
ASV2541	d__Fungi	k__Fungi	p__Ascomycota	c__Lecanoromycetes	o__Lecanorales	f__Ramalinaceae	g__Bacidina	s__Bacidina_arnoldiana	Lichenized	Highly Probable	Thallus	-	-	Esslinger TL. 2014. North Dakota State University (http://www.ndsu.edu/pubweb/~esslinge/chcklst/chcklst7.htm)	Symbiotroph	5.2
ASV1146	d__Fungi	k__Fungi	p__Glomeromycota	c__Glomeromycetes	o__Glomerales	f__Glomeraceae	g__unclassified_f__Glomeraceae	s__unclassified_f__Glomeraceae	Arbuscular Mycorrhizal	Highly Probable	-	-	-	Redecker D, et al. 2013. Mycorrhiza 23:515-531	Symbiotroph	5
ASV1223	d__Fungi	k__Fungi	p__Ascomycota	c__Sordariomycetes	o__Chaetosphaeriales	f__Chaetosphaeriaceae	g__Chloridium	s__Chloridium_aseptatum	Ectomycorrhizal	Highly Probable	-	-	-	Tedersoo L, et al. 2014. Science 346:1256688	Symbiotroph	5
ASV106	d__Fungi	k__Fungi	p__Glomeromycota	c__Glomeromycetes	o__Glomerales	f__Glomerales_fam_Incertae_sedis	g__Glomerales_gen_Incertae_sedis	s__Glomerales_sp	Arbuscular Mycorrhizal	Highly Probable	-	-	-	Redecker D, et al. 2013. Mycorrhiza 23:515-531	Symbiotroph	4.8
ASV1250	d__Fungi	k__Fungi	p__Glomeromycota	c__Glomeromycetes	o__Glomerales	f__Glomeraceae	g__Glomeraceae_gen_Incertae_sedis	s__Glomeraceae_sp	Arbuscular Mycorrhizal	Highly Probable	-	-	-	Redecker D, et al. 2013. Mycorrhiza 23:515-531	Symbiotroph	4.8
ASV1151	d__Fungi	k__Fungi	p__Ascomycota	c__Eurotiomycetes	o__Verrucariales	f__Verrucariaceae	g__Verrucaria	s__Verrucaria_sp	Lichenized	Highly Probable	Thallus	-	-	Esslinger TL. 2014. North Dakota State University (http://www.ndsu.edu/pubweb/~esslinge/chcklst/chcklst7.htm)	Symbiotroph	4.4
ASV120	d__Fungi	k__Fungi	p__Glomeromycota	c__Glomeromycetes	o__Glomerales	f__Glomeraceae	g__Glomeraceae_gen_Incertae_sedis	s__Glomeraceae_sp	Arbuscular Mycorrhizal	Highly Probable	-	-	-	Redecker D, et al. 2013. Mycorrhiza 23:515-531	Symbiotroph	4.2
ASV1429	d__Fungi	k__Fungi	p__Basidiomycota	c__Agaricomycetes	o__Agaricales	f__Schizophyllaceae	g__Schizophyllum	s__Schizophyllum_radiatum	Wood Saprotroph	Highly Probable	-	White Rot	-	Ahmada SS, Miles PG. 1970. Genetical Research 15:19-28	Saprotroph	4.2
ASV1814	d__Fungi	k__Fungi	p__Ascomycota	c__Eurotiomycetes	o__Chaetothyriales	f__Chaetothyriaceae	g__Aphanophora	s__Aphanophora_sp	Endophyte	Highly Probable	Microfungus	-	Endophyte host-Eugenia uniflora (live leaves)	Réblová R, et al. 2013. PloS ONE 8:1-28	Symbiotroph	4.2
ASV664	d__Fungi	k__Fungi	p__Ascomycota	c__Eurotiomycetes	o__Chaetothyriales	f__Chaetothyriaceae	g__Aphanophora	s__Aphanophora_sp	Endophyte	Highly Probable	Microfungus	-	Endophyte host-Eugenia uniflora (live leaves)	Réblová R, et al. 2013. PloS ONE 8:1-28	Symbiotroph	4.2
ASV105	d__Fungi	k__Fungi	p__Glomeromycota	c__Archaeosporomycetes	o__Archaeosporales	f__Archaeosporaceae	g__Archaeospora	s__Archaeospora_sp	Arbuscular Mycorrhizal	Highly Probable	-	-	-	Redecker D, et al. 2013. Mycorrhiza 23:515-531	Symbiotroph	4
ASV1264	d__Fungi	k__Fungi	p__Basidiomycota	c__Agaricomycetes	o__Agaricales	f__Cortinariaceae	g__Cortinarius	s__unclassified_g__Cortinarius	Ectomycorrhizal	Highly Probable	Agaricoid	-	-	Rinaldi AC, et al. 2008. Fungal Diversity 33:1-45; Tedersoo L, et al. 2010. Mycorrhiza 20:217-263; http://mycorrhizas.info/ecmf.html	Symbiotroph	4
ASV1229	d__Fungi	k__Fungi	p__Glomeromycota	c__Glomeromycetes	o__Glomerales	f__Glomeraceae	g__Glomeraceae_gen_Incertae_sedis	s__Glomeraceae_sp	Arbuscular Mycorrhizal	Highly Probable	-	-	-	Redecker D, et al. 2013. Mycorrhiza 23:515-531	Symbiotroph	3.8
ASV1240	d__Fungi	k__Fungi	p__Glomeromycota	c__Glomeromycetes	o__Glomerales	f__Glomeraceae	g__Glomeraceae_gen_Incertae_sedis	s__Glomeraceae_sp	Arbuscular Mycorrhizal	Highly Probable	-	-	-	Redecker D, et al. 2013. Mycorrhiza 23:515-531	Symbiotroph	3.8
ASV3261	d__Fungi	k__Fungi	p__Glomeromycota	c__Glomeromycetes	o__Diversisporales	f__Acaulosporaceae	g__Acaulospora	s__unclassified_g__Acaulospora	Arbuscular Mycorrhizal	Highly Probable	-	-	-	Redecker D, et al. 2013. Mycorrhiza 23:515-531	Symbiotroph	3.8
ASV3606	d__Fungi	k__Fungi	p__Ascomycota	c__Eurotiomycetes	o__Verrucariales	f__Verrucariaceae	g__Agonimia	s__Agonimia_repleta	Lichenized	Highly Probable	Thallus	-	-	Esslinger TL. 2014. North Dakota State University (http://www.ndsu.edu/pubweb/~esslinge/chcklst/chcklst7.htm)	Symbiotroph	3.8
ASV647	d__Fungi	k__Fungi	p__Ascomycota	c__Lecanoromycetes	o__Lecanorales	f__Ramalinaceae	g__Bacidina	s__Bacidina_arnoldiana	Lichenized	Highly Probable	Thallus	-	-	Esslinger TL. 2014. North Dakota State University (http://www.ndsu.edu/pubweb/~esslinge/chcklst/chcklst7.htm)	Symbiotroph	3.6
ASV112	d__Fungi	k__Fungi	p__Glomeromycota	c__Glomeromycetes	o__Glomerales	f__Glomeraceae	g__Glomeraceae_gen_Incertae_sedis	s__Glomeraceae_sp	Arbuscular Mycorrhizal	Highly Probable	-	-	-	Redecker D, et al. 2013. Mycorrhiza 23:515-531	Symbiotroph	3.4
ASV118	d__Fungi	k__Fungi	p__Glomeromycota	c__Glomeromycetes	o__Glomerales	f__Glomeraceae	g__Glomeraceae_gen_Incertae_sedis	s__Glomeraceae_sp	Arbuscular Mycorrhizal	Highly Probable	-	-	-	Redecker D, et al. 2013. Mycorrhiza 23:515-531	Symbiotroph	3.4
ASV3176	d__Fungi	k__Fungi	p__Basidiomycota	c__Agaricomycetes	o__Agaricales	f__Amanitaceae	g__Amanita	s__Amanita_esculenta	Ectomycorrhizal	Highly Probable	Agaricoid	-	-	Rinaldi AC, et al. 2008. Fungal Diversity 33:1-45; Tedersoo L, et al. 2010. Mycorrhiza 20:217-263; http://mycorrhizas.info/ecmf.html	Symbiotroph	3.4
ASV1732	d__Fungi	k__Fungi	p__Ascomycota	c__Eurotiomycetes	o__Chaetothyriales	f__Herpotrichiellaceae	g__Capronia	s__Capronia_pilosella	Endophyte	Highly Probable	Facultative Yeast	-	Dark Septate Endophyte, known from plant roots.	Tedersoo L, et al. 2014. Science 346:1256688	Symbiotroph	3.2
ASV2286	d__Fungi	k__Fungi	p__Glomeromycota	c__Glomeromycetes	o__Diversisporales	f__Acaulosporaceae	g__Acaulospora	s__Acaulospora_sp	Arbuscular Mycorrhizal	Highly Probable	-	-	-	Redecker D, et al. 2013. Mycorrhiza 23:515-531	Symbiotroph	3.2
ASV1179	d__Fungi	k__Fungi	p__Glomeromycota	c__Glomeromycetes	o__Diversisporales	f__Acaulosporaceae	g__unclassified_f__Acaulosporaceae	s__unclassified_f__Acaulosporaceae	Arbuscular Mycorrhizal	Highly Probable	-	-	-	Cannon PF, Kirk PM. 2007. Fungal Families of the World. CAB International, Cambridge; Redecker D, et al. 2013. Mycorrhiza 23:515-531	Symbiotroph	3
ASV1192	d__Fungi	k__Fungi	p__Glomeromycota	c__Glomeromycetes	o__Glomerales	f__Glomeraceae	g__Glomeraceae_gen_Incertae_sedis	s__Glomeraceae_sp	Arbuscular Mycorrhizal	Highly Probable	-	-	-	Redecker D, et al. 2013. Mycorrhiza 23:515-531	Symbiotroph	3
ASV2279	d__Fungi	k__Fungi	p__Glomeromycota	c__Archaeosporomycetes	o__Archaeosporales	f__Archaeosporaceae	g__Archaeosporaceae_gen_Incertae_sedis	s__Archaeosporaceae_sp	Arbuscular Mycorrhizal	Highly Probable	-	-	-	Redecker D, et al. 2013. Mycorrhiza 23:515-531	Symbiotroph	3
ASV231	d__Fungi	k__Fungi	p__Glomeromycota	c__Glomeromycetes	o__Glomerales	f__Glomeraceae	g__Glomeraceae_gen_Incertae_sedis	s__Glomeraceae_sp	Arbuscular Mycorrhizal	Highly Probable	-	-	-	Redecker D, et al. 2013. Mycorrhiza 23:515-531	Symbiotroph	3
ASV2468	d__Fungi	k__Fungi	p__Glomeromycota	c__Glomeromycetes	o__Diversisporales	f__Acaulosporaceae	g__Acaulospora	s__Acaulospora_sp	Arbuscular Mycorrhizal	Highly Probable	-	-	-	Redecker D, et al. 2013. Mycorrhiza 23:515-531	Symbiotroph	3
ASV3037	d__Fungi	k__Fungi	p__Glomeromycota	c__Glomeromycetes	o__Glomerales	f__Glomeraceae	g__Glomeraceae_gen_Incertae_sedis	s__Glomeraceae_sp	Arbuscular Mycorrhizal	Highly Probable	-	-	-	Redecker D, et al. 2013. Mycorrhiza 23:515-531	Symbiotroph	3
ASV3307	d__Fungi	k__Fungi	p__Glomeromycota	c__Glomeromycetes	o__Glomerales	f__Glomeraceae	g__Glomeraceae_gen_Incertae_sedis	s__Glomeraceae_sp	Arbuscular Mycorrhizal	Highly Probable	-	-	-	Redecker D, et al. 2013. Mycorrhiza 23:515-531	Symbiotroph	3
ASV697	d__Fungi	k__Fungi	p__Ascomycota	c__Sordariomycetes	o__Diaporthales	f__Gnomoniaceae	g__Ophiognomonia	s__unclassified_g__Ophiognomonia	Plant Pathogen	Highly Probable	Microfungus	-	See Marssoniella juglandis, Ophiognomonia leptostyla, and Syn. Gnomonia leptostyla; Causes leaf blotch and spots, also known as walnut anthracnose or walnut black spot (Sogonov et al. 2008)	Sogonov MV, et al. 2008. Studies in Mycology 62:1-79	Pathotroph	3
ASV1185	d__Fungi	k__Fungi	p__Glomeromycota	c__Glomeromycetes	o__Glomerales	f__Glomeraceae	g__Glomeraceae_gen_Incertae_sedis	s__Glomeraceae_sp	Arbuscular Mycorrhizal	Highly Probable	-	-	-	Redecker D, et al. 2013. Mycorrhiza 23:515-531	Symbiotroph	2.8
ASV1499	d__Fungi	k__Fungi	p__Basidiomycota	c__Agaricomycetes	o__Polyporales	f__Fomitopsidaceae	g__Antrodia	s__Antrodia_ramentacea	Wood Saprotroph	Highly Probable	Corticioid	Brown Rot	-	Gilbertson RL, Ryvarden L. 1987-1987. North American Polypores. Fungiflora, Oslo	Saprotroph	2.8
ASV2294	d__Fungi	k__Fungi	p__Ascomycota	c__Sordariomycetes	o__Phomatosporales	f__Phomatosporaceae	g__Phomatospora	s__Phomatospora_biseriata	Dung Saprotroph	Highly Probable	Microfungus	-	-	Richardson MJ. 1972. Transactions of the British Mycological Society 58:37-48	Saprotroph	2.8
ASV778	d__Fungi	k__Fungi	p__Basidiomycota	c__Agaricomycetes	o__Agaricales	f__Schizophyllaceae	g__Schizophyllum	s__unclassified_g__Schizophyllum	Wood Saprotroph	Highly Probable	-	White Rot	-	Ahmada SS, Miles PG. 1970. Genetical Research 15:19-28	Saprotroph	2.8
ASV788	d__Fungi	k__Fungi	p__Ascomycota	c__Dothideomycetes	o__Pleosporales	f__Didymellaceae	g__Leptosphaerulina	s__Leptosphaerulina_pulchra	Lichenized	Highly Probable	Thallus	-	-	Esslinger TL. 2014. North Dakota State University (http://www.ndsu.edu/pubweb/~esslinge/chcklst/chcklst7.htm)	Symbiotroph	2.8
ASV1183	d__Fungi	k__Fungi	p__Glomeromycota	c__Glomeromycetes	o__Diversisporales	f__Acaulosporaceae	g__Acaulospora	s__unclassified_g__Acaulospora	Arbuscular Mycorrhizal	Highly Probable	-	-	-	Redecker D, et al. 2013. Mycorrhiza 23:515-531	Symbiotroph	2.6
ASV1281	d__Fungi	k__Fungi	p__Glomeromycota	c__Glomeromycetes	o__Glomerales	f__Glomeraceae	g__Glomeraceae_gen_Incertae_sedis	s__Glomeraceae_sp	Arbuscular Mycorrhizal	Highly Probable	-	-	-	Redecker D, et al. 2013. Mycorrhiza 23:515-531	Symbiotroph	2.6
ASV146	d__Fungi	k__Fungi	p__Glomeromycota	c__Glomeromycetes	o__Gigasporales	f__Gigasporaceae	g__Gigasporaceae_gen_Incertae_sedis	s__Gigasporaceae_sp	Arbuscular Mycorrhizal	Highly Probable	-	-	-	Redecker D, et al. 2013. Mycorrhiza 23:515-531	Symbiotroph	2.6
ASV212	d__Fungi	k__Fungi	p__Glomeromycota	c__Glomeromycetes	o__Gigasporales	f__Gigasporaceae	g__unclassified_f__Gigasporaceae	s__unclassified_f__Gigasporaceae	Arbuscular Mycorrhizal	Highly Probable	-	-	-	Redecker D, et al. 2013. Mycorrhiza 23:515-531	Symbiotroph	2.6
ASV2867	d__Fungi	k__Fungi	p__Ascomycota	c__Leotiomycetes	o__Helotiales	f__Ploettnerulaceae	g__Cadophora	s__Cadophora_novi-eboraci	Endophyte	Highly Probable	Microfungus	-	Dark Septate Endophyte, known from plant roots.	Tedersoo L, et al. 2010. Mycorrhiza 20:217-263; Newsham 2011. New Phytologist 190:783-793 (as DSE)	Symbiotroph	2.6
ASV1024	d__Fungi	k__Fungi	p__Ascomycota	c__Lecanoromycetes	o__Lecanorales	f__Ramalinaceae	g__Lecania	s__Lecania_croatica	Lichenized	Highly Probable	Thallus	-	-	Esslinger TL. 2014. North Dakota State University (http://www.ndsu.edu/pubweb/~esslinge/chcklst/chcklst7.htm)	Symbiotroph	2.4
ASV144	d__Fungi	k__Fungi	p__Ascomycota	c__Sordariomycetes	o__Phomatosporales	f__Phomatosporaceae	g__Phomatospora	s__Phomatospora_biseriata	Dung Saprotroph	Highly Probable	Microfungus	-	-	Richardson MJ. 1972. Transactions of the British Mycological Society 58:37-48	Saprotroph	2.4
ASV159	d__Fungi	k__Fungi	p__Glomeromycota	c__Glomeromycetes	o__Glomerales	f__Glomeraceae	g__Glomeraceae_gen_Incertae_sedis	s__Glomeraceae_sp	Arbuscular Mycorrhizal	Highly Probable	-	-	-	Redecker D, et al. 2013. Mycorrhiza 23:515-531	Symbiotroph	2.2
ASV1882	d__Fungi	k__Fungi	p__Ascomycota	c__Lecanoromycetes	o__Peltigerales	f__Pannariaceae	g__Degelia	s__Degelia_gayana	Lichenized	Highly Probable	Thallus	-	Lichenized with cyanobacteria, on tree bark, rocks, etc., often among mosses (Cannon & Kirk 2007)	Cannon PF, Kirk PM. 2007. Fungal Families of the World. CAB International, Cambridge	Symbiotroph	2.2
ASV2304	d__Fungi	k__Fungi	p__Glomeromycota	c__Glomeromycetes	o__Glomerales	f__Glomeraceae	g__unclassified_f__Glomeraceae	s__unclassified_f__Glomeraceae	Arbuscular Mycorrhizal	Highly Probable	-	-	-	Redecker D, et al. 2013. Mycorrhiza 23:515-531	Symbiotroph	2.2
ASV2456	d__Fungi	k__Fungi	p__Basidiomycota	c__Agaricomycetes	o__Trechisporales	f__Hydnodontaceae	g__Trechispora	s__Trechispora_sp	Wood Saprotroph	Highly Probable	Corticioid	White Rot	-	Gilbertson RL, Ryvarden L. 1987-1987. North American Polypores. Fungiflora, Oslo; Rinaldi AC, et al. 2008. Fungal Diversity 33:1-45 Uncertain.; Tedersoo L, et al. 2010. Mycorrhiza 20:217-263 (not ECM).	Saprotroph	2.2
ASV2622	d__Fungi	k__Fungi	p__Ascomycota	c__Lecanoromycetes	o__Lecanorales	f__Ramalinaceae	g__Bacidina	s__Bacidina_arnoldiana	Lichenized	Highly Probable	Thallus	-	-	Esslinger TL. 2014. North Dakota State University (http://www.ndsu.edu/pubweb/~esslinge/chcklst/chcklst7.htm)	Symbiotroph	2.2
ASV3043	d__Fungi	k__Fungi	p__Glomeromycota	c__Glomeromycetes	o__Glomerales	f__Glomeraceae	g__Glomeraceae_gen_Incertae_sedis	s__Glomeraceae_sp	Arbuscular Mycorrhizal	Highly Probable	-	-	-	Redecker D, et al. 2013. Mycorrhiza 23:515-531	Symbiotroph	2.2
ASV3047	d__Fungi	k__Fungi	p__Glomeromycota	c__Archaeosporomycetes	o__Archaeosporales	f__Archaeosporaceae	g__Archaeospora	s__Archaeospora_sp	Arbuscular Mycorrhizal	Highly Probable	-	-	-	Redecker D, et al. 2013. Mycorrhiza 23:515-531	Symbiotroph	2.2
ASV3322	d__Fungi	k__Fungi	p__Ascomycota	c__Sordariomycetes	o__Hypocreales	f__Nectriaceae	g__Thelonectria	s__Thelonectria_discophora	Leaf Saprotroph	Highly Probable	-	-	-	Tedersoo L, et al. 2014. Science 346:1256688; Salgado-Salazar et al. 2013. PLoS ONE 8,e76737	Saprotroph	2.2
ASV3323	d__Fungi	k__Fungi	p__Glomeromycota	c__Glomeromycetes	o__Glomerales	f__Glomeraceae	g__unclassified_f__Glomeraceae	s__unclassified_f__Glomeraceae	Arbuscular Mycorrhizal	Highly Probable	-	-	-	Redecker D, et al. 2013. Mycorrhiza 23:515-531	Symbiotroph	2.2
ASV3647	d__Fungi	k__Fungi	p__Basidiomycota	c__Agaricomycetes	o__Polyporales	f__Phanerochaetaceae	g__Phanerochaete	s__unclassified_g__Phanerochaete	Wood Saprotroph	Highly Probable	Corticioid	White Rot	-	Glenn JK, et al. 1983. Biochemical and Biophysical Research Communications 114:1077-1083	Saprotroph	2.2
ASV954	d__Fungi	k__Fungi	p__Ascomycota	c__Lecanoromycetes	o__Lecanorales	f__Squamarinaceae	g__Squamarina	s__Squamarina_gypsacea	Lichenized	Highly Probable	Thallus	-	-	Esslinger TL. 2014. North Dakota State University (http://www.ndsu.edu/pubweb/~esslinge/chcklst/chcklst7.htm)	Symbiotroph	2.2
ASV142	d__Fungi	k__Fungi	p__Glomeromycota	c__Glomeromycetes	o__Glomerales	f__Glomeraceae	g__Glomeraceae_gen_Incertae_sedis	s__Glomeraceae_sp	Arbuscular Mycorrhizal	Highly Probable	-	-	-	Redecker D, et al. 2013. Mycorrhiza 23:515-531	Symbiotroph	2
ASV3645	d__Fungi	k__Fungi	p__Basidiomycota	c__Agaricomycetes	o__Russulales	f__Russulaceae	g__Russula	s__unclassified_g__Russula	Ectomycorrhizal	Highly Probable	Agaricoid	-	-	Rinaldi AC, et al. 2008. Fungal Diversity 33:1-45; Tedersoo L, et al. 2010. Mycorrhiza 20:217-263; http://mycorrhizas.info/ecmf.html	Symbiotroph	2
ASV1547	d__Fungi	k__Fungi	p__Ascomycota	c__Lecanoromycetes	o__Lecanorales	f__Ramalinaceae	g__Bacidina	s__unclassified_g__Bacidina	Lichenized	Highly Probable	Thallus	-	-	Esslinger TL. 2014. North Dakota State University (http://www.ndsu.edu/pubweb/~esslinge/chcklst/chcklst7.htm)	Symbiotroph	1.8
ASV157	d__Fungi	k__Fungi	p__Glomeromycota	c__Glomeromycetes	o__Gigasporales	f__Gigasporaceae	g__unclassified_f__Gigasporaceae	s__unclassified_f__Gigasporaceae	Arbuscular Mycorrhizal	Highly Probable	-	-	-	Redecker D, et al. 2013. Mycorrhiza 23:515-531	Symbiotroph	1.8
ASV183	d__Fungi	k__Fungi	p__Glomeromycota	c__Glomeromycetes	o__Glomerales	f__Glomeraceae	g__unclassified_f__Glomeraceae	s__unclassified_f__Glomeraceae	Arbuscular Mycorrhizal	Highly Probable	-	-	-	Redecker D, et al. 2013. Mycorrhiza 23:515-531	Symbiotroph	1.8
ASV2320	d__Fungi	k__Fungi	p__Basidiomycota	c__Agaricomycetes	o__Agaricales	f__Hymenogastraceae	g__Hebeloma	s__unclassified_g__Hebeloma	Ectomycorrhizal	Highly Probable	Agaricoid	-	-	Rinaldi AC, et al. 2008. Fungal Diversity 33:1-45; Tedersoo L, et al. 2010. Mycorrhiza 20:217-263; http://mycorrhizas.info/ecmf.html	Symbiotroph	1.8
ASV2329	d__Fungi	k__Fungi	p__Basidiomycota	c__Agaricomycetes	o__Agaricales	f__Schizophyllaceae	g__Schizophyllum	s__Schizophyllum_radiatum	Wood Saprotroph	Highly Probable	-	White Rot	-	Ahmada SS, Miles PG. 1970. Genetical Research 15:19-28	Saprotroph	1.8
ASV3453	d__Fungi	k__Fungi	p__Ascomycota	c__Eurotiomycetes	o__Chaetothyriales	f__Herpotrichiellaceae	g__Capronia	s__Capronia_sp	Endophyte	Highly Probable	Facultative Yeast	-	Dark Septate Endophyte, known from plant roots.	Tedersoo L, et al. 2014. Science 346:1256688	Symbiotroph	1.8
ASV3673	d__Fungi	k__Fungi	p__Ascomycota	c__Sordariomycetes	o__Diaporthales	f__Gnomoniaceae	g__Ophiognomonia	s__unclassified_g__Ophiognomonia	Plant Pathogen	Highly Probable	Microfungus	-	See Marssoniella juglandis, Ophiognomonia leptostyla, and Syn. Gnomonia leptostyla; Causes leaf blotch and spots, also known as walnut anthracnose or walnut black spot (Sogonov et al. 2008)	Sogonov MV, et al. 2008. Studies in Mycology 62:1-79	Pathotroph	1.8
ASV184	d__Fungi	k__Fungi	p__Ascomycota	c__Sordariomycetes	o__Hypocreales	f__Hypocreaceae	g__Cladobotryum	s__Cladobotryum_apiculatum	Fungal Parasite	Highly Probable	-	-	An asexual state of Hypomyces	McKay GJ, et al. 1999 Applied and Environmental Microbiology 65:606-610; Samuels GJ. 2007 self-published.	Pathotroph	1.6
ASV186	d__Fungi	k__Fungi	p__Ascomycota	c__Leotiomycetes	o__Helotiales	f__Mollisiaceae	g__Phialocephala	s__Phialocephala_uotiloensis	Endophyte	Highly Probable	-	-	Dark Septate Endophyte, known from plant roots.	Newsham 2011. New Phytologist 190:783-793 (as DSE)	Symbiotroph	1.6
ASV2314	d__Fungi	k__Fungi	p__Glomeromycota	c__Glomeromycetes	o__Diversisporales	f__Acaulosporaceae	g__Acaulospora	s__unclassified_g__Acaulospora	Arbuscular Mycorrhizal	Highly Probable	-	-	-	Redecker D, et al. 2013. Mycorrhiza 23:515-531	Symbiotroph	1.6
ASV2465	d__Fungi	k__Fungi	p__Ascomycota	c__Lecanoromycetes	o__Lecanorales	f__Lecanoraceae	g__Lecanora	s__Lecanora_sp	Lichenized	Highly Probable	Thallus	-	-	Esslinger TL. 2014. North Dakota State University (http://www.ndsu.edu/pubweb/~esslinge/chcklst/chcklst7.htm)	Symbiotroph	1.6
ASV3039	d__Fungi	k__Fungi	p__Glomeromycota	c__Glomeromycetes	o__Glomerales	f__Glomeraceae	g__Glomeraceae_gen_Incertae_sedis	s__Glomeraceae_sp	Arbuscular Mycorrhizal	Highly Probable	-	-	-	Redecker D, et al. 2013. Mycorrhiza 23:515-531	Symbiotroph	1.6
ASV3040	d__Fungi	k__Fungi	p__Glomeromycota	c__Glomeromycetes	o__Glomerales	f__Glomerales_fam_Incertae_sedis	g__Glomerales_gen_Incertae_sedis	s__Glomerales_sp	Arbuscular Mycorrhizal	Highly Probable	-	-	-	Redecker D, et al. 2013. Mycorrhiza 23:515-531	Symbiotroph	1.6
ASV3056	d__Fungi	k__Fungi	p__Basidiomycota	c__Agaricomycetes	o__Russulales	f__Russulaceae	g__Gymnomyces	s__unclassified_g__Gymnomyces	Ectomycorrhizal	Highly Probable	Gasteroid	Hypogeous	Common name - false truffle	Rinaldi AC, et al. 2008. Fungal Diversity 33:1-45; Tedersoo L, et al. 2010. Mycorrhiza 20:217-263; http://mycorrhizas.info/ecmf.html	Symbiotroph	1.6
ASV1228	d__Fungi	k__Fungi	p__Glomeromycota	c__Archaeosporomycetes	o__Archaeosporales	f__Archaeosporaceae	g__Archaeospora	s__Archaeospora_sp	Arbuscular Mycorrhizal	Highly Probable	-	-	-	Redecker D, et al. 2013. Mycorrhiza 23:515-531	Symbiotroph	1.4
ASV1251	d__Fungi	k__Fungi	p__Glomeromycota	c__Glomeromycetes	o__unclassified_c__Glomeromycetes	f__unclassified_c__Glomeromycetes	g__unclassified_c__Glomeromycetes	s__unclassified_c__Glomeromycetes	Arbuscular Mycorrhizal	Highly Probable	-	-	-	Redecker D, et al. 2013. Mycorrhiza 23:515-531	Symbiotroph	1.4
ASV1985	d__Fungi	k__Fungi	p__Ascomycota	c__Lecanoromycetes	o__Lecanorales	f__Lecanoraceae	g__Lecanora	s__Lecanora_sp	Lichenized	Highly Probable	Thallus	-	-	Esslinger TL. 2014. North Dakota State University (http://www.ndsu.edu/pubweb/~esslinge/chcklst/chcklst7.htm)	Symbiotroph	1.4
ASV2122	d__Fungi	k__Fungi	p__Ascomycota	c__Dothideomycetes	o__Pleosporales	f__Didymellaceae	g__Leptosphaerulina	s__Leptosphaerulina_pulchra	Lichenized	Highly Probable	Thallus	-	-	Esslinger TL. 2014. North Dakota State University (http://www.ndsu.edu/pubweb/~esslinge/chcklst/chcklst7.htm)	Symbiotroph	1.4
ASV2353	d__Fungi	k__Fungi	p__Basidiomycota	c__Agaricomycetes	o__Trechisporales	f__Hydnodontaceae	g__Trechispora	s__Trechispora_caucasica	Wood Saprotroph	Highly Probable	Corticioid	White Rot	-	Gilbertson RL, Ryvarden L. 1987-1987. North American Polypores. Fungiflora, Oslo; Rinaldi AC, et al. 2008. Fungal Diversity 33:1-45 Uncertain.; Tedersoo L, et al. 2010. Mycorrhiza 20:217-263 (not ECM).	Saprotroph	1.4
ASV248	d__Fungi	k__Fungi	p__Glomeromycota	c__Glomeromycetes	o__Glomerales	f__Glomeraceae	g__Glomeraceae_gen_Incertae_sedis	s__Glomeraceae_sp	Arbuscular Mycorrhizal	Highly Probable	-	-	-	Redecker D, et al. 2013. Mycorrhiza 23:515-531	Symbiotroph	1.4
ASV3694	d__Fungi	k__Fungi	p__Basidiomycota	c__Agaricomycetes	o__Hymenochaetales	f__Hymenochaetales_fam_Incertae_sedis	g__Trichaptum	s__Trichaptum_abietinum	Wood Saprotroph	Highly Probable	Polyporoid	White Rot	-	Gilbertson RL, Ryvarden L. 1987-1987. North American Polypores. Fungiflora, Oslo	Saprotroph	1.4
ASV3717	d__Fungi	k__Fungi	p__Ascomycota	c__Dothideomycetes	o__Mycosphaerellales	f__Mycosphaerellaceae	g__Sphaerulina	s__Sphaerulina_sp	Lichenized	Highly Probable	Thallus	-	-	Esslinger TL. 2014. North Dakota State University (http://www.ndsu.edu/pubweb/~esslinge/chcklst/chcklst7.htm)	Symbiotroph	1.4
ASV966	d__Fungi	k__Fungi	p__Basidiomycota	c__Agaricomycetes	o__Boletales	f__Rhizopogonaceae	g__Rhizopogon	s__Rhizopogon_boninensis	Ectomycorrhizal	Highly Probable	Gasteroid	Hypogeous	Common name - false truffle	Rinaldi AC, et al. 2008. Fungal Diversity 33:1-45; Tedersoo L, et al. 2010. Mycorrhiza 20:217-263; http://mycorrhizas.info/ecmf.html	Symbiotroph	1.4
ASV1249	d__Fungi	k__Fungi	p__Glomeromycota	c__Glomeromycetes	o__Glomerales	f__Glomeraceae	g__Glomeraceae_gen_Incertae_sedis	s__Glomeraceae_sp	Arbuscular Mycorrhizal	Highly Probable	-	-	-	Redecker D, et al. 2013. Mycorrhiza 23:515-531	Symbiotroph	1.2
ASV1270	d__Fungi	k__Fungi	p__Ascomycota	c__Leotiomycetes	o__Helotiales	f__Ploettnerulaceae	g__Cadophora	s__Cadophora_rotunda	Endophyte	Highly Probable	Microfungus	-	Dark Septate Endophyte, known from plant roots.	Tedersoo L, et al. 2010. Mycorrhiza 20:217-263; Newsham 2011. New Phytologist 190:783-793 (as DSE)	Symbiotroph	1.2
ASV1560	d__Fungi	k__Fungi	p__Ascomycota	c__Sordariomycetes	o__Diaporthales	f__Gnomoniaceae	g__Ophiognomonia	s__unclassified_g__Ophiognomonia	Plant Pathogen	Highly Probable	Microfungus	-	See Marssoniella juglandis, Ophiognomonia leptostyla, and Syn. Gnomonia leptostyla; Causes leaf blotch and spots, also known as walnut anthracnose or walnut black spot (Sogonov et al. 2008)	Sogonov MV, et al. 2008. Studies in Mycology 62:1-79	Pathotroph	1.2
ASV219	d__Fungi	k__Fungi	p__Ascomycota	c__Sordariomycetes	o__Sordariales	f__Lasiosphaeriaceae	g__Mammaria	s__Mammaria_echinobotryoides	Wood Saprotroph	Highly Probable	-	Soft Rot	-	Seehann G, et al. 1975. List of Fungi in Soft-Rot Tissue Tests. Institute fur Holzbiologie und Holzschutz, Bundesforschungsanstalt fur Forst - und Holzwirtshaft, Hamburg - Lohbrugge, Germany; Costa IPMW, et al. 2012. Mycotaxon 119:26; Tedersoo L, et al. 2014. Science 346:1256688; http://www.apsnet.org/publications/commonnames/Pages/default.aspx	Saprotroph	1.2
ASV2929	d__Fungi	k__Fungi	p__Ascomycota	c__Leotiomycetes	o__Helotiales	f__Ploettnerulaceae	g__Cadophora	s__Cadophora_novi-eboraci	Endophyte	Highly Probable	Microfungus	-	Dark Septate Endophyte, known from plant roots.	Tedersoo L, et al. 2010. Mycorrhiza 20:217-263; Newsham 2011. New Phytologist 190:783-793 (as DSE)	Symbiotroph	1.2
ASV3061	d__Fungi	k__Fungi	p__Glomeromycota	c__Glomeromycetes	o__Diversisporales	f__Acaulosporaceae	g__Acaulospora	s__Acaulospora_sp	Arbuscular Mycorrhizal	Highly Probable	-	-	-	Redecker D, et al. 2013. Mycorrhiza 23:515-531	Symbiotroph	1.2
ASV3062	d__Fungi	k__Fungi	p__Glomeromycota	c__Glomeromycetes	o__Diversisporales	f__Acaulosporaceae	g__Acaulospora	s__Acaulospora_sp	Arbuscular Mycorrhizal	Highly Probable	-	-	-	Redecker D, et al. 2013. Mycorrhiza 23:515-531	Symbiotroph	1.2
ASV3350	d__Fungi	k__Fungi	p__Glomeromycota	c__Archaeosporomycetes	o__Archaeosporales	f__Archaeosporaceae	g__Archaeospora	s__Archaeospora_sp	Arbuscular Mycorrhizal	Highly Probable	-	-	-	Redecker D, et al. 2013. Mycorrhiza 23:515-531	Symbiotroph	1.2
ASV838	d__Fungi	k__Fungi	p__Basidiomycota	c__Agaricomycetes	o__Polyporales	f__Irpicaceae	g__Irpex	s__Irpex_consors	Wood Saprotroph	Highly Probable	Corticioid	White Rot	White rot of dead hardwoods, rarely on conifers	Costa IPMW, et al. 2012. Mycotaxon 119:26; Gilbertson RL, Ryvarden L. 1987-1987. North American Polypores. Fungiflora, Oslo; http://www.apsnet.org/publications/commonnames/Pages/default.aspx	Saprotroph	1.2
ASV1633	d__Fungi	k__Fungi	p__Basidiomycota	c__Tremellomycetes	o__Filobasidiales	f__Filobasidiaceae	g__Filobasidium	s__Filobasidium_mali	Undefined Saprotroph	Highly Probable	Facultative Yeast	-	-	Kurtzman CP, et al. (eds.) 2011. The Yeasts, a Taxonomic Study. Fifth Edition. Vols 1-3. Elsevier, San Diego	Saprotroph	1
ASV228	d__Fungi	k__Fungi	p__Glomeromycota	c__Archaeosporomycetes	o__Archaeosporales	f__Ambisporaceae	g__Ambispora	s__Ambispora_callosa	Arbuscular Mycorrhizal	Highly Probable	-	-	-	Redecker D, et al. 2013. Mycorrhiza 23:515-531	Symbiotroph	1
ASV2355	d__Fungi	k__Fungi	p__Glomeromycota	c__Glomeromycetes	o__Diversisporales	f__Acaulosporaceae	g__Acaulospora	s__Acaulospora_sp	Arbuscular Mycorrhizal	Highly Probable	-	-	-	Redecker D, et al. 2013. Mycorrhiza 23:515-531	Symbiotroph	1
ASV254	d__Fungi	k__Fungi	p__Glomeromycota	c__unclassified_p__Glomeromycota	o__unclassified_p__Glomeromycota	f__unclassified_p__Glomeromycota	g__unclassified_p__Glomeromycota	s__unclassified_p__Glomeromycota	Arbuscular Mycorrhizal	Highly Probable	-	-	-	Redecker D, et al. 2013. Mycorrhiza 23:515-531	Symbiotroph	1
ASV2953	d__Fungi	k__Fungi	p__Ascomycota	c__Sordariomycetes	o__Phomatosporales	f__Phomatosporaceae	g__Phomatospora	s__Phomatospora_biseriata	Dung Saprotroph	Highly Probable	Microfungus	-	-	Richardson MJ. 1972. Transactions of the British Mycological Society 58:37-48	Saprotroph	1
ASV3074	d__Fungi	k__Fungi	p__Basidiomycota	c__Agaricomycetes	o__Agaricales	f__Cortinariaceae	g__Cortinarius	s__unclassified_g__Cortinarius	Ectomycorrhizal	Highly Probable	Agaricoid	-	-	Rinaldi AC, et al. 2008. Fungal Diversity 33:1-45; Tedersoo L, et al. 2010. Mycorrhiza 20:217-263; http://mycorrhizas.info/ecmf.html	Symbiotroph	1
ASV3191	d__Fungi	k__Fungi	p__Glomeromycota	c__Archaeosporomycetes	o__Archaeosporales	f__Archaeosporaceae	g__Archaeospora	s__Archaeospora_sp	Arbuscular Mycorrhizal	Highly Probable	-	-	-	Redecker D, et al. 2013. Mycorrhiza 23:515-531	Symbiotroph	1
ASV3276	d__Fungi	k__Fungi	p__Glomeromycota	c__Glomeromycetes	o__Glomerales	f__Glomeraceae	g__Glomeraceae_gen_Incertae_sedis	s__Glomeraceae_sp	Arbuscular Mycorrhizal	Highly Probable	-	-	-	Redecker D, et al. 2013. Mycorrhiza 23:515-531	Symbiotroph	1
ASV3746	d__Fungi	k__Fungi	p__Ascomycota	c__Sordariomycetes	o__Diaporthales	f__Gnomoniaceae	g__Ophiognomonia	s__Ophiognomonia_sp	Plant Pathogen	Highly Probable	Microfungus	-	See Marssoniella juglandis, Ophiognomonia leptostyla, and Syn. Gnomonia leptostyla; Causes leaf blotch and spots, also known as walnut anthracnose or walnut black spot (Sogonov et al. 2008)	Sogonov MV, et al. 2008. Studies in Mycology 62:1-79	Pathotroph	1
ASV3760	d__Fungi	k__Fungi	p__Ascomycota	c__Lecanoromycetes	o__Lecanorales	f__Ramalinaceae	g__Bacidina	s__Bacidina_mendax	Lichenized	Highly Probable	Thallus	-	-	Esslinger TL. 2014. North Dakota State University (http://www.ndsu.edu/pubweb/~esslinge/chcklst/chcklst7.htm)	Symbiotroph	1
ASV1300	d__Fungi	k__Fungi	p__Glomeromycota	c__Glomeromycetes	o__Glomerales	f__Glomeraceae	g__Glomus	s__Glomus_microcarpum	Arbuscular Mycorrhizal	Highly Probable	-	-	-	Redecker D, et al. 2013. Mycorrhiza 23:515-531	Symbiotroph	0.8
ASV1594	d__Fungi	k__Fungi	p__Ascomycota	c__Leotiomycetes	o__Helotiales	f__Ploettnerulaceae	g__Cadophora	s__Cadophora_melinii	Endophyte	Highly Probable	Microfungus	-	Dark Septate Endophyte, known from plant roots.	Tedersoo L, et al. 2010. Mycorrhiza 20:217-263; Newsham 2011. New Phytologist 190:783-793 (as DSE)	Symbiotroph	0.8
ASV1607	d__Fungi	k__Fungi	p__Ascomycota	c__Leotiomycetes	o__Phacidiales	f__Phacidiaceae	g__Gremmenia	s__Gremmenia_infestans	Plant Pathogen	Highly Probable	-	-	Cause of needle blight, snow-blight, snow mould disease; Synonymous with Phacidium abietis	Crous PW, et al. 2014. IMA Fungus 5:173-193	Pathotroph	0.8
ASV1639	d__Fungi	k__Fungi	p__Basidiomycota	c__Agaricomycetes	o__Polyporales	f__Irpicaceae	g__Irpex	s__Irpex_sp	Wood Saprotroph	Highly Probable	Corticioid	White Rot	White rot of dead hardwoods, rarely on conifers	Costa IPMW, et al. 2012. Mycotaxon 119:26; Gilbertson RL, Ryvarden L. 1987-1987. North American Polypores. Fungiflora, Oslo; http://www.apsnet.org/publications/commonnames/Pages/default.aspx	Saprotroph	0.8
ASV1658	d__Fungi	k__Fungi	p__Basidiomycota	c__Agaricomycetes	o__Polyporales	f__Meruliaceae	g__Phlebia	s__Phlebia_rufa	Wood Saprotroph	Highly Probable	Corticioid	White Rot	-	Kirk PM, et al. 2008. Dictionary of the Fungi 10th ed. Wallingford, CABI	Saprotroph	0.8
ASV1672	d__Fungi	k__Fungi	p__Basidiomycota	c__Agaricomycetes	o__Polyporales	f__Meruliaceae	g__Phlebia	s__Phlebia_acanthocystis	Wood Saprotroph	Highly Probable	Corticioid	White Rot	-	Kirk PM, et al. 2008. Dictionary of the Fungi 10th ed. Wallingford, CABI	Saprotroph	0.8
ASV2002	d__Fungi	k__Fungi	p__Ascomycota	c__Dothideomycetes	o__Pleosporales	f__Coniothyriaceae	g__Coniothyrium	s__Coniothyrium_crepinianum	Plant Pathogen-Wood Saprotroph	Highly Probable	-	Soft Rot	-	Duncan CG, Eslyn WE. 1966. Mycologia 58:642-664; Nilsson T. 1973. Studies on wood degradation and cellulolytic activity of microfungi. No. 104; Seehann G, et al. 1975. List of Fungi in Soft-Rot Tissue Tests. Institute fur Holzbiologie und Holzschutz, Bundesforschungsanstalt fur Forst - und Holzwirtshaft, Hamburg - Lohbrugge, Germany; http://www.apsnet.org/publications/commonnames/Pages/default.as…	Pathotroph-Saprotroph	0.8
ASV2034	d__Fungi	k__Fungi	p__Basidiomycota	c__Agaricomycetes	o__Trechisporales	f__Hydnodontaceae	g__Trechispora	s__Trechispora_microspora	Wood Saprotroph	Highly Probable	Corticioid	White Rot	-	Gilbertson RL, Ryvarden L. 1987-1987. North American Polypores. Fungiflora, Oslo; Rinaldi AC, et al. 2008. Fungal Diversity 33:1-45 Uncertain.; Tedersoo L, et al. 2010. Mycorrhiza 20:217-263 (not ECM).	Saprotroph	0.8
ASV2400	d__Fungi	k__Fungi	p__Ascomycota	c__Sordariomycetes	o__Phomatosporales	f__Phomatosporaceae	g__Phomatospora	s__Phomatospora_biseriata	Dung Saprotroph	Highly Probable	Microfungus	-	-	Richardson MJ. 1972. Transactions of the British Mycological Society 58:37-48	Saprotroph	0.8
ASV3491	d__Fungi	k__Fungi	p__Ascomycota	c__Sordariomycetes	o__Phomatosporales	f__Phomatosporaceae	g__Phomatospora	s__Phomatospora_biseriata	Dung Saprotroph	Highly Probable	Microfungus	-	-	Richardson MJ. 1972. Transactions of the British Mycological Society 58:37-48	Saprotroph	0.8
ASV3759	d__Fungi	k__Fungi	p__Ascomycota	c__Eurotiomycetes	o__Chaetothyriales	f__Chaetothyriaceae	g__Aphanophora	s__unclassified_g__Aphanophora	Endophyte	Highly Probable	Microfungus	-	Endophyte host-Eugenia uniflora (live leaves)	Réblová R, et al. 2013. PloS ONE 8:1-28	Symbiotroph	0.8
ASV1305	d__Fungi	k__Fungi	p__Glomeromycota	c__Glomeromycetes	o__Diversisporales	f__Acaulosporaceae	g__Acaulospora	s__Acaulospora_sp	Arbuscular Mycorrhizal	Highly Probable	-	-	-	Redecker D, et al. 2013. Mycorrhiza 23:515-531	Symbiotroph	0.6
ASV1343	d__Fungi	k__Fungi	p__Glomeromycota	c__unclassified_p__Glomeromycota	o__unclassified_p__Glomeromycota	f__unclassified_p__Glomeromycota	g__unclassified_p__Glomeromycota	s__unclassified_p__Glomeromycota	Arbuscular Mycorrhizal	Highly Probable	-	-	-	Redecker D, et al. 2013. Mycorrhiza 23:515-531	Symbiotroph	0.6
ASV1677	d__Fungi	k__Fungi	p__Basidiomycota	c__Agaricostilbomycetes	o__Agaricostilbales	f__Kondoaceae	g__Bensingtonia	s__Bensingtonia_pseudonaganoensis	Undefined Saprotroph	Highly Probable	Facultative Yeast	-	-	Kurtzman CP, et al. (eds.) 2011. The Yeasts, a Taxonomic Study. Fifth Edition. Vols 1-3. Elsevier, San Diego	Saprotroph	0.6
ASV2407	d__Fungi	k__Fungi	p__Glomeromycota	c__Archaeosporomycetes	o__Archaeosporales	f__Archaeosporaceae	g__Archaeospora	s__Archaeospora_sp	Arbuscular Mycorrhizal	Highly Probable	-	-	-	Redecker D, et al. 2013. Mycorrhiza 23:515-531	Symbiotroph	0.6
ASV2423	d__Fungi	k__Fungi	p__Glomeromycota	c__unclassified_p__Glomeromycota	o__unclassified_p__Glomeromycota	f__unclassified_p__Glomeromycota	g__unclassified_p__Glomeromycota	s__unclassified_p__Glomeromycota	Arbuscular Mycorrhizal	Highly Probable	-	-	-	Redecker D, et al. 2013. Mycorrhiza 23:515-531	Symbiotroph	0.6
ASV263	d__Fungi	k__Fungi	p__Ascomycota	c__Dothideomycetes	o__Dothideomycetidae_ord_Incertae_sedis	f__Mycoporaceae	g__Mycoporum	s__Mycoporum_antecellens	Lichenized	Highly Probable	Thallus	-	-	Esslinger TL. 2014. North Dakota State University (http://www.ndsu.edu/pubweb/~esslinge/chcklst/chcklst7.htm)	Symbiotroph	0.6
ASV2768	d__Fungi	k__Fungi	p__Ascomycota	c__Lecanoromycetes	o__Lecanorales	f__Squamarinaceae	g__Squamarina	s__Squamarina_gypsacea	Lichenized	Highly Probable	Thallus	-	-	Esslinger TL. 2014. North Dakota State University (http://www.ndsu.edu/pubweb/~esslinge/chcklst/chcklst7.htm)	Symbiotroph	0.6
ASV295	d__Fungi	k__Fungi	p__Ascomycota	c__Lecanoromycetes	o__Lecanorales	f__Micareaceae	g__Micarea	s__Micarea_sp	Lichenized	Highly Probable	Thallus	-	-	Esslinger TL. 2014. North Dakota State University (http://www.ndsu.edu/pubweb/~esslinge/chcklst/chcklst7.htm)	Symbiotroph	0.6
ASV2971	d__Fungi	k__Fungi	p__Basidiomycota	c__Agaricomycetes	o__Trechisporales	f__Hydnodontaceae	g__Trechispora	s__Trechispora_stevensonii	Wood Saprotroph	Highly Probable	Corticioid	White Rot	-	Gilbertson RL, Ryvarden L. 1987-1987. North American Polypores. Fungiflora, Oslo; Rinaldi AC, et al. 2008. Fungal Diversity 33:1-45 Uncertain.; Tedersoo L, et al. 2010. Mycorrhiza 20:217-263 (not ECM).	Saprotroph	0.6
ASV2976	d__Fungi	k__Fungi	p__Glomeromycota	c__Archaeosporomycetes	o__Archaeosporales	f__Archaeosporaceae	g__Archaeospora	s__Archaeospora_sp	Arbuscular Mycorrhizal	Highly Probable	-	-	-	Redecker D, et al. 2013. Mycorrhiza 23:515-531	Symbiotroph	0.6
ASV2985	d__Fungi	k__Fungi	p__Ascomycota	c__Pezizomycotina_cls_Incertae_sedis	o__Pezizomycotina_ord_Incertae_sedis	f__Pezizomycotina_fam_Incertae_sedis	g__Triscelophorus	s__Triscelophorus_sp	Endophyte	Highly Probable	-	-	Host - Rubiaceae, Marattiaceae, Rhizophoraceae, Thelypteridaceae	Costa IPMW, et al. 2012. Mycotaxon 119:26	Symbiotroph	0.6
ASV302	d__Fungi	k__Fungi	p__Glomeromycota	c__unclassified_p__Glomeromycota	o__unclassified_p__Glomeromycota	f__unclassified_p__Glomeromycota	g__unclassified_p__Glomeromycota	s__unclassified_p__Glomeromycota	Arbuscular Mycorrhizal	Highly Probable	-	-	-	Redecker D, et al. 2013. Mycorrhiza 23:515-531	Symbiotroph	0.6
ASV3088	d__Fungi	k__Fungi	p__Basidiomycota	c__Agaricomycetes	o__Boletales	f__Boletaceae	g__Rossbeevera	s__unclassified_g__Rossbeevera	Ectomycorrhizal	Highly Probable	-	-	-	Tedersoo L, Smith ME. 2013. Fungal Biology Reviews 27:83-99	Symbiotroph	0.6
ASV309	d__Fungi	k__Fungi	p__Glomeromycota	c__Archaeosporomycetes	o__Archaeosporales	f__Archaeosporaceae	g__Archaeosporaceae_gen_Incertae_sedis	s__Archaeosporaceae_sp	Arbuscular Mycorrhizal	Highly Probable	-	-	-	Redecker D, et al. 2013. Mycorrhiza 23:515-531	Symbiotroph	0.6
ASV3131	d__Fungi	k__Fungi	p__Ascomycota	c__Dothideomycetes	o__Gloniales	f__Gloniaceae	g__Cenococcum	s__Cenococcum_geophilum	Ectomycorrhizal	Highly Probable	-	-	-	Tedersoo L, et al. 2014. Science 346:1256688	Symbiotroph	0.6
ASV3517	d__Fungi	k__Fungi	p__Ascomycota	c__Eurotiomycetes	o__Chaetothyriales	f__Herpotrichiellaceae	g__Capronia	s__Capronia_pilosella	Endophyte	Highly Probable	Facultative Yeast	-	Dark Septate Endophyte, known from plant roots.	Tedersoo L, et al. 2014. Science 346:1256688	Symbiotroph	0.6
ASV3523	d__Fungi	k__Fungi	p__Ascomycota	c__Lecanoromycetes	o__Peltigerales	f__Pannariaceae	g__Degelia	s__Degelia_gayana	Lichenized	Highly Probable	Thallus	-	Lichenized with cyanobacteria, on tree bark, rocks, etc., often among mosses (Cannon & Kirk 2007)	Cannon PF, Kirk PM. 2007. Fungal Families of the World. CAB International, Cambridge	Symbiotroph	0.6
ASV3528	d__Fungi	k__Fungi	p__Basidiomycota	c__Agaricomycetes	o__Russulales	f__Russulaceae	g__Russula	s__Russula_compacta	Ectomycorrhizal	Highly Probable	Agaricoid	-	-	Rinaldi AC, et al. 2008. Fungal Diversity 33:1-45; Tedersoo L, et al. 2010. Mycorrhiza 20:217-263; http://mycorrhizas.info/ecmf.html	Symbiotroph	0.6
ASV3755	d__Fungi	k__Fungi	p__Basidiomycota	c__Agaricomycetes	o__Trechisporales	f__Hydnodontaceae	g__Trechispora	s__Trechispora_caucasica	Wood Saprotroph	Highly Probable	Corticioid	White Rot	-	Gilbertson RL, Ryvarden L. 1987-1987. North American Polypores. Fungiflora, Oslo; Rinaldi AC, et al. 2008. Fungal Diversity 33:1-45 Uncertain.; Tedersoo L, et al. 2010. Mycorrhiza 20:217-263 (not ECM).	Saprotroph	0.6
ASV3778	d__Fungi	k__Fungi	p__Basidiomycota	c__Agaricomycetes	o__Polyporales	f__Phanerochaetaceae	g__Bjerkandera	s__Bjerkandera_adusta	Wood Saprotroph	Highly Probable	Polyporoid	White Rot	-	Gilbertson RL, Ryvarden L. 1987-1987. North American Polypores. Fungiflora, Oslo	Saprotroph	0.6
ASV1055	d__Fungi	k__Fungi	p__Ascomycota	c__Sordariomycetes	o__Phomatosporales	f__Phomatosporaceae	g__Phomatospora	s__Phomatospora_biseriata	Dung Saprotroph	Highly Probable	Microfungus	-	-	Richardson MJ. 1972. Transactions of the British Mycological Society 58:37-48	Saprotroph	0.4
ASV1327	d__Fungi	k__Fungi	p__Basidiomycota	c__Agaricomycetes	o__Thelephorales	f__Thelephoraceae	g__Tomentella	s__Tomentella_papuae	Ectomycorrhizal	Highly Probable	Corticioid	-	-	Rinaldi AC, et al. 2008. Fungal Diversity 33:1-45; Tedersoo L, et al. 2010. Mycorrhiza 20:217-263; http://mycorrhizas.info/ecmf.html	Symbiotroph	0.4
ASV1344	d__Fungi	k__Fungi	p__Glomeromycota	c__Glomeromycetes	o__Glomerales	f__Glomeraceae	g__unclassified_f__Glomeraceae	s__unclassified_f__Glomeraceae	Arbuscular Mycorrhizal	Highly Probable	-	-	-	Redecker D, et al. 2013. Mycorrhiza 23:515-531	Symbiotroph	0.4
ASV1711	d__Fungi	k__Fungi	p__Ascomycota	c__Leotiomycetes	o__Helotiales	f__Ploettnerulaceae	g__Cadophora	s__Cadophora_novi-eboraci	Endophyte	Highly Probable	Microfungus	-	Dark Septate Endophyte, known from plant roots.	Tedersoo L, et al. 2010. Mycorrhiza 20:217-263; Newsham 2011. New Phytologist 190:783-793 (as DSE)	Symbiotroph	0.4
ASV2164	d__Fungi	k__Fungi	p__Ascomycota	c__Lecanoromycetes	o__Lecanoromycetes_ord_Incertae_sedis	f__Lecanoromycetes_fam_Incertae_sedis	g__Dictyocatenulata	s__Dictyocatenulata_sp	Lichenized	Highly Probable	Thallus	-	-	Esslinger TL. 2014. North Dakota State University (http://www.ndsu.edu/pubweb/~esslinge/chcklst/chcklst7.htm)	Symbiotroph	0.4
ASV2176	d__Fungi	k__Fungi	p__Ascomycota	c__Eurotiomycetes	o__Eurotiales	f__Elaphomycetaceae	g__Elaphomyces	s__Elaphomyces_granulatus	Ectomycorrhizal	Highly Probable	Gasteroid	Hypogeous	Common name - false truffle	Rinaldi AC, et al. 2008. Fungal Diversity 33:1-45; Tedersoo L, et al. 2010. Mycorrhiza 20:217-263; http://mycorrhizas.info/ecmf.html	Symbiotroph	0.4
ASV2504	d__Fungi	k__Fungi	p__Glomeromycota	c__Archaeosporomycetes	o__Archaeosporales	f__Archaeosporaceae	g__Archaeospora	s__Archaeospora_sp	Arbuscular Mycorrhizal	Highly Probable	-	-	-	Redecker D, et al. 2013. Mycorrhiza 23:515-531	Symbiotroph	0.4
ASV2509	d__Fungi	k__Fungi	p__Ascomycota	c__Leotiomycetes	o__Helotiales	f__Mollisiaceae	g__Phialocephala	s__unclassified_g__Phialocephala	Endophyte	Highly Probable	-	-	Dark Septate Endophyte, known from plant roots.	Newsham 2011. New Phytologist 190:783-793 (as DSE)	Symbiotroph	0.4
ASV2512	d__Fungi	k__Fungi	p__Glomeromycota	c__Glomeromycetes	o__Glomerales	f__Glomeraceae	g__unclassified_f__Glomeraceae	s__unclassified_f__Glomeraceae	Arbuscular Mycorrhizal	Highly Probable	-	-	-	Redecker D, et al. 2013. Mycorrhiza 23:515-531	Symbiotroph	0.4
ASV2514	d__Fungi	k__Fungi	p__Glomeromycota	c__Archaeosporomycetes	o__Archaeosporales	f__Archaeosporaceae	g__Archaeosporaceae_gen_Incertae_sedis	s__Archaeosporaceae_sp	Arbuscular Mycorrhizal	Highly Probable	-	-	-	Redecker D, et al. 2013. Mycorrhiza 23:515-531	Symbiotroph	0.4
ASV2725	d__Fungi	k__Fungi	p__Ascomycota	c__Lecanoromycetes	o__Lecanorales	f__Ramalinaceae	g__Biatora	s__Biatora_printzenii	Lichenized	Highly Probable	Thallus	-	-	Esslinger TL. 2014. North Dakota State University (http://www.ndsu.edu/pubweb/~esslinge/chcklst/chcklst7.htm)	Symbiotroph	0.4
ASV2790	d__Fungi	k__Fungi	p__Ascomycota	c__Dothideomycetes	o__Pleosporales	f__Coniothyriaceae	g__Coniothyrium	s__Coniothyrium_crepinianum	Plant Pathogen-Wood Saprotroph	Highly Probable	-	Soft Rot	-	Duncan CG, Eslyn WE. 1966. Mycologia 58:642-664; Nilsson T. 1973. Studies on wood degradation and cellulolytic activity of microfungi. No. 104; Seehann G, et al. 1975. List of Fungi in Soft-Rot Tissue Tests. Institute fur Holzbiologie und Holzschutz, Bundesforschungsanstalt fur Forst - und Holzwirtshaft, Hamburg - Lohbrugge, Germany; http://www.apsnet.org/publications/commonnames/Pages/default.as…	Pathotroph-Saprotroph	0.4
ASV2794	d__Fungi	k__Fungi	p__Basidiomycota	c__Agaricomycetes	o__Polyporales	f__Irpicaceae	g__Irpex	s__Irpex_sp	Wood Saprotroph	Highly Probable	Corticioid	White Rot	White rot of dead hardwoods, rarely on conifers	Costa IPMW, et al. 2012. Mycotaxon 119:26; Gilbertson RL, Ryvarden L. 1987-1987. North American Polypores. Fungiflora, Oslo; http://www.apsnet.org/publications/commonnames/Pages/default.aspx	Saprotroph	0.4
ASV3005	d__Fungi	k__Fungi	p__Basidiomycota	c__Agaricomycetes	o__Thelephorales	f__Thelephoraceae	g__Tomentella	s__Tomentella_papuae	Ectomycorrhizal	Highly Probable	Corticioid	-	-	Rinaldi AC, et al. 2008. Fungal Diversity 33:1-45; Tedersoo L, et al. 2010. Mycorrhiza 20:217-263; http://mycorrhizas.info/ecmf.html	Symbiotroph	0.4
ASV3213	d__Fungi	k__Fungi	p__Ascomycota	c__Sordariomycetes	o__Phomatosporales	f__Phomatosporaceae	g__Phomatospora	s__Phomatospora_biseriata	Dung Saprotroph	Highly Probable	Microfungus	-	-	Richardson MJ. 1972. Transactions of the British Mycological Society 58:37-48	Saprotroph	0.4
ASV3224	d__Fungi	k__Fungi	p__Glomeromycota	c__Glomeromycetes	o__Glomerales	f__Glomeraceae	g__unclassified_f__Glomeraceae	s__unclassified_f__Glomeraceae	Arbuscular Mycorrhizal	Highly Probable	-	-	-	Redecker D, et al. 2013. Mycorrhiza 23:515-531	Symbiotroph	0.4
ASV335	d__Fungi	k__Fungi	p__Glomeromycota	c__Archaeosporomycetes	o__Archaeosporales	f__unclassified_o__Archaeosporales	g__unclassified_o__Archaeosporales	s__unclassified_o__Archaeosporales	Arbuscular Mycorrhizal	Highly Probable	-	-	-	Redecker D, et al. 2013. Mycorrhiza 23:515-531	Symbiotroph	0.4
ASV3837	d__Fungi	k__Fungi	p__Ascomycota	c__Lecanoromycetes	o__Umbilicariales	f__Fuscideaceae	g__Maronea	s__Maronea_constans	Lichenized	Highly Probable	Thallus	-	-	Esslinger TL. 2014. North Dakota State University (http://www.ndsu.edu/pubweb/~esslinge/chcklst/chcklst7.htm)	Symbiotroph	0.4
ASV3869	d__Fungi	k__Fungi	p__Basidiomycota	c__Tremellomycetes	o__Filobasidiales	f__Filobasidiaceae	g__Filobasidium	s__Filobasidium_sp	Undefined Saprotroph	Highly Probable	Facultative Yeast	-	-	Kurtzman CP, et al. (eds.) 2011. The Yeasts, a Taxonomic Study. Fifth Edition. Vols 1-3. Elsevier, San Diego	Saprotroph	0.4
ASV3894	d__Fungi	k__Fungi	p__Basidiomycota	c__Agaricomycetes	o__Agaricales	f__Cortinariaceae	g__Cortinarius	s__unclassified_g__Cortinarius	Ectomycorrhizal	Highly Probable	Agaricoid	-	-	Rinaldi AC, et al. 2008. Fungal Diversity 33:1-45; Tedersoo L, et al. 2010. Mycorrhiza 20:217-263; http://mycorrhizas.info/ecmf.html	Symbiotroph	0.4
ASV3897	d__Fungi	k__Fungi	p__Basidiomycota	c__Agaricostilbomycetes	o__Agaricostilbales	f__Kondoaceae	g__Bensingtonia	s__Bensingtonia_naganoensis	Undefined Saprotroph	Highly Probable	Facultative Yeast	-	-	Kurtzman CP, et al. (eds.) 2011. The Yeasts, a Taxonomic Study. Fifth Edition. Vols 1-3. Elsevier, San Diego	Saprotroph	0.4
ASV3898	d__Fungi	k__Fungi	p__Basidiomycota	c__Tremellomycetes	o__Filobasidiales	f__Filobasidiaceae	g__Filobasidium	s__Filobasidium_globosporum	Undefined Saprotroph	Highly Probable	Facultative Yeast	-	-	Kurtzman CP, et al. (eds.) 2011. The Yeasts, a Taxonomic Study. Fifth Edition. Vols 1-3. Elsevier, San Diego	Saprotroph	0.4
ASV2046	d__Fungi	k__Fungi	p__Ascomycota	c__Sordariomycetes	o__Diaporthales	f__Gnomoniaceae	g__Ophiognomonia	s__Ophiognomonia_otanii	Plant Pathogen	Highly Probable	Microfungus	-	See Marssoniella juglandis, Ophiognomonia leptostyla, and Syn. Gnomonia leptostyla; Causes leaf blotch and spots, also known as walnut anthracnose or walnut black spot (Sogonov et al. 2008)	Sogonov MV, et al. 2008. Studies in Mycology 62:1-79	Pathotroph	0.2
ASV2728	d__Fungi	k__Fungi	p__Ascomycota	c__Leotiomycetes	o__Helotiales	f__Mollisiaceae	g__Phialocephala	s__Phialocephala_uotiloensis	Endophyte	Highly Probable	-	-	Dark Septate Endophyte, known from plant roots.	Newsham 2011. New Phytologist 190:783-793 (as DSE)	Symbiotroph	0.2
ASV3220	d__Fungi	k__Fungi	p__Basidiomycota	c__Agaricomycetes	o__Polyporales	f__Irpicaceae	g__Irpex	s__Irpex_sp	Wood Saprotroph	Highly Probable	Corticioid	White Rot	White rot of dead hardwoods, rarely on conifers	Costa IPMW, et al. 2012. Mycotaxon 119:26; Gilbertson RL, Ryvarden L. 1987-1987. North American Polypores. Fungiflora, Oslo; http://www.apsnet.org/publications/commonnames/Pages/default.aspx	Saprotroph	0.2
ASV344	d__Fungi	k__Fungi	p__Glomeromycota	c__Archaeosporomycetes	o__Archaeosporales	f__Archaeosporaceae	g__Archaeosporaceae_gen_Incertae_sedis	s__Archaeosporaceae_sp	Arbuscular Mycorrhizal	Highly Probable	-	-	-	Redecker D, et al. 2013. Mycorrhiza 23:515-531	Symbiotroph	0.2
ASV3881	d__Fungi	k__Fungi	p__Ascomycota	c__Sordariomycetes	o__Phomatosporales	f__Phomatosporaceae	g__Phomatospora	s__Phomatospora_biseriata	Dung Saprotroph	Highly Probable	Microfungus	-	-	Richardson MJ. 1972. Transactions of the British Mycological Society 58:37-48	Saprotroph	0.2
