# Supplementary material for: The structure of rhizosphere microbial and endophytic communities of Coptis chinensis var. brevisepala: variations across different ecological niches
Source: Front Microbiol. 2026 Mar 18;17:1785609. doi: 10.3389/fmicb.2026.1785609 (PMC13038877; doi:10.3389/fmicb.2026.1785609)
Supplement: Supplementary file 3 [file Supplementary_file_3.xlsx]

## Sheet: Common bacteria
g__Acidipila
g__Granulicella
g__Occallatibacter
g__unclassified_f__Acidobacteriaceae_Subgroup_1
g__Candidatus_Koribacter
g__norank_o__Acidobacteriales
g__unclassified_o__Acidobacteriales
g__Bryobacter
g__Candidatus_Solibacter
g__norank_o__Subgroup_2
g__unclassified_c__Acidobacteriae
g__norank_c__Subgroup_5
g__Subgroup_10
g__norank_o__IMCC26256
g__unclassified_o__Microtrichales
g__norank_c__Acidimicrobiia
g__unclassified_c__Acidimicrobiia
g__Catenulispora
g__Mycobacterium
g__Acidothermus
g__Jatrophihabitans
g__Nakamurella
g__unclassified_o__Frankiales
g__Cellulomonas
g__Galbitalea
g__Microbacterium
g__unclassified_f__Microbacteriaceae
g__Actinoplanes
g__unclassified_f__Micromonosporaceae
g__Marmoricola
g__Nocardioides
g__Crossiella
g__Pseudonocardia
g__Streptomyces
g__unclassified_f__Streptomycetaceae
g__unclassified_c__Actinobacteria
g__norank_o__Gaiellales
g__norank_f__67-14
g__Conexibacter
g__norank_f__Solirubrobacteraceae
g__unclassified_f__Solirubrobacteraceae
g__unclassified_o__Solirubrobacterales
g__unclassified_p__Actinobacteriota
g__norank_f__Fimbriimonadaceae
g__unclassified_f__Chitinophagaceae
g__Flavobacterium
g__Chryseobacterium
g__Mucilaginibacter
g__Bdellovibrio
g__norank_o__0319-6G20
g__norank_c__AD3
g__norank_f__Roseiflexaceae
g__norank_f__JG30-KF-AS9
g__norank_f__Ktedonobacteraceae
g__norank_c__TK10
g__norank_f__Babeliaceae
g__norank_f__Vermiphilaceae
g__unclassified_o__Babeliales
g__norank_p__Desulfobacterota
g__norank_c__Lineage_IIa
g__Bacillus
g__Lysinibacillus
g__Cohnella
g__Paenibacillus
g__Gemmatimonas
g__norank_f__Gemmatimonadaceae
g__unclassified_f__Gemmatimonadaceae
g__Anaeromyxobacter
g__KD3-10
g__P3OB-42
g__norank_f__Myxococcaceae
g__unclassified_f__Myxococcaceae
g__norank_o__Blfdi19
g__Haliangium
g__norank_f__BIrii41
g__Pajaroellobacter
g__Nitrospira
g__norank_c__vadinHA49
g__Rhodovastum
g__norank_f__Acetobacteraceae
g__unclassified_f__Acetobacteraceae
g__Phenylobacterium
g__norank_f__Caulobacteraceae
g__unclassified_f__Caulobacteraceae
g__norank_o__Elsterales
g__norank_f__Micropepsaceae
g__Reyranella
g__Roseiarcus
g__norank_f__Beijerinckiaceae
g__unclassified_f__Beijerinckiaceae
g__Devosia
g__Hyphomicrobium
g__Pedomicrobium
g__unclassified_f__Hyphomicrobiaceae
g__norank_f__KF-JG30-B3
g__Labrys
g__norank_f__Methyloligellaceae
g__Allorhizobium-Neorhizobium-Pararhizobium-Rhizobium
g__Mesorhizobium
g__unclassified_f__Rhizobiaceae
g__Bauldia
g__norank_f__Rhizobiales_Incertae_Sedis
g__Rhodomicrobium
g__Afipia
g__Bradyrhizobium
g__Pseudolabrys
g__Rhodoplanes
g__Tardiphaga
g__norank_f__Xanthobacteraceae
g__unclassified_f__Xanthobacteraceae
g__unclassified_o__Rhizobiales
g__Plot4-2H12
g__Sphingomonas
g__norank_c__Alphaproteobacteria
g__unclassified_c__Alphaproteobacteria
g__norank_f__A21b
g__norank_f__B1-7BS
g__Burkholderia-Caballeronia-Paraburkholderia
g__Rhizobacter
g__unclassified_f__Comamonadaceae
g__Ellin6067
g__Massilia
g__unclassified_f__Oxalobacteraceae
g__norank_f__SC-I-84
g__norank_f__Sutterellaceae
g__unclassified_o__Burkholderiales
g__Coxiella
g__norank_f__Diplorickettsiaceae
g__unclassified_o__Enterobacterales
g__Acidibacter
g__Candidatus_Berkiella
g__Candidatus_Ovatusbacter
g__norank_o__JG36-TzT-191
g__Pseudomonas
g__norank_o__WD260
g__Dyella
g__Rhodanobacter
g__unclassified_f__Rhodanobacteraceae
g__unclassified_c__Gammaproteobacteria
g__unclassified_p__Proteobacteria
g__norank_p__RCP2-54
g__norank_p__SAR324_cladeMarine_group_B
g__Candidatus_Protochlamydia
g__Neochlamydia
g__norank_f__Parachlamydiaceae
g__unclassified_f__Parachlamydiaceae
g__norank_f__Simkaniaceae
g__Chthoniobacter
g__ADurb.Bin063-1
g__Ellin516
g__norank_f__Pedosphaeraceae
g__unclassified_f__Pedosphaeraceae
g__unclassified_k__norank_d__Bacteria

## Sheet: Common fungi
g__Chaetocapnodium
g__Capnodiales_gen_Incertae_sedis
g__Cladosporium
g__Xenodevriesia
g__Acrodontium
g__Devriesia
g__unclassified_f__Teratosphaeriaceae
g__unclassified_f__Amorosiaceae
g__Didymella
g__Paraboeremia
g__unclassified_f__Didymellaceae
g__Paraphaeosphaeria
g__Pleotrichocladium
g__Phaeosphaeria
g__Aaosphaeria
g__Magnibotryascoma
g__unclassified_o__Pleosporales
g__unclassified_c__Dothideomycetes
g__Cyphellophora
g__Capronia
g__Cladophialophora
g__Exophiala
g__Veronaea
g__unclassified_f__Herpotrichiellaceae
g__Trichomerium
g__unclassified_o__Chaetothyriales
g__Penicillium
g__Talaromyces
g__Polyphilus
g__Tetracladium_f__Helotiaceae
g__Calycina
g__Hyaloscyphaceae_gen_Incertae_sedis
g__Alatospora
g__Gorgomyces
g__unclassified_f__Leotiaceae
g__unclassified_o__Helotiales
g__Orbiliales_gen_Incertae_sedis
g__unclassified_c__Orbiliomycetes
g__Kostermansinda
g__Ordus
g__Tricellula
g__Pestalotiopsis
g__Chaetosphaeria
g__Plectosphaerella
g__Clonostachys
g__Keithomyces
g__Metapochonia
g__Leptobacillium
g__Trichoderma
g__Acremonium
g__Fusarium
g__unclassified_o__Hypocreales
g__Apiospora
g__Xylaria
g__Fusidium
g__unclassified_c__Sordariomycetes
g__unclassified_p__Ascomycota
g__Deconica
g__Steccherinum
g__Tausonia
g__Piskurozyma
g__Solicoccozyma
g__Bulleribasidium
g__Tremellales_gen_Incertae_sedis
g__Saitozyma
g__unclassified_p__Basidiomycota
g__unclassified_p__Chytridiomycota
g__Fungi_gen_Incertae_sedis
g__Mortierella
g__Podila
g__unclassified_f__Mortierellaceae
g__Rozellomycota_gen_Incertae_sedis
g__GS11_gen_Incertae_sedis
g__unclassified_p__Rozellomycota
g__unclassified_k__Fungi
